# Supplementary material for: The Taxonomic Diversity of Prokaryotic Communities from Permafrost Active Layers of the Chilean Andes
Source: Microorganisms. 2026 Mar 9;14(3):613. doi: 10.3390/microorganisms14030613 (PMC13028659; doi:10.3390/microorganisms14030613)
Supplement: Supplementary file 1 [file microorganisms-14-00613-s001.zip]

Archive with 6 entries (5 files):
- microorganisms-4096875-supplementary/
- microorganisms-4096875-supplementary/Supplementary Figure S1.png
- microorganisms-4096875-supplementary/Supplementary Table S1_Bacteria relative abundances.xlsx
- microorganisms-4096875-supplementary/Supplementary Table S2_Archaea relative abundances.xlsx
- microorganisms-4096875-supplementary/Supplementary Table S3_Reads ASVs.xlsx
- microorganisms-4096875-supplementary/Supplementary Table S4_CNS Ojos del Salado.xlsx
