# Supplementary material for: The Taxonomic Diversity of Prokaryotic Communities from Permafrost Active Layers of the Chilean Andes
Source: Microorganisms. 2026 Mar 9;14(3):613. doi: 10.3390/microorganisms14030613 (PMC13028659; doi:10.3390/microorganisms14030613)
Supplement: Supplementary file 1 [file microorganisms-14-00613-s001.zip › microorganisms-4096875-supplementary/Supplementary Table S1_Bacteria relative abundances.xlsx]

## Sheet: Munka1
ASV	Kingdom	Phylum	Class	Order	Family	Genus	24TK_10_1	24TK_10_2	24TK_35_1	24TK_35_2	24TP_10_1	24TP_10_2	24TP_35_1	24TP_35_2	A24_10_1	A24_10_2	A24_35_1	A24_35_2	A24_60_1	A24_60_2	T24_10_1	T24_10_2	T24_35_1	T24_35_2	T24_60_1	T24_60_2
ASV2	Bacteria	Pseudomonadota	Alphaproteobacteria	Hyphomicrobiales	Xanthobacteraceae	Bradyrhizobium	0.00161282	0	0.00235249	0.00285583	0.0263521	0.0362192	0.0195933	0.0189502	0	0	0	0	0	0	0	0	0	0	0	0
ASV3	Bacteria	Acidobacteriota	Acidobacteriae	Subgroup 2	Unclassified	Unclassified	0	0	0	0	0.0177693	0	0.0359536	0.0358845	0	0	0	0	0	0	0	0	0	0	0	0
ASV4	Bacteria	Bacteroidota	Bacteroidia	Chitinophagales	Chitinophagaceae	Puia	0	0	0	0	0.00245838	0	0.0350966	0.0412726	0	0	0	0	0	0	0	0	0	0	0	0
ASV5	Bacteria	Bacteroidota	Bacteroidia	Chitinophagales	Chitinophagaceae	Unclassified	0	0	0	0	0.0301044	0	0.0239561	0.0266476	0	0	0	0	0	0	0	0	0	0	0	0
ASV6	Bacteria	Chloroflexota	AD3	Unclassified	Unclassified	Unclassified	0.0291076	0.00338611	0.00937204	0.01851	0	0	0	0	0	0	0	0	0	0	0	0	0	0	0	0
ASV8	Bacteria	Bacteroidota	Bacteroidia	Chitinophagales	Chitinophagaceae	Unclassified	0	0	0	0	0.00759079	0.0727003	0.00272671	0.000733084	0	0	0	0	0	0	0	0	0	0	0	0
ASV9	Bacteria	Chloroflexota	AD3	Unclassified	Unclassified	Unclassified	0.0247299	0.00169305	0.00891671	0.0192857	0	0	0	0	0	0	0	0	0	0	0	0	0	0	0	0
ASV10	Bacteria	Gemmatimonadota	Gemmatimonadia	Gemmatimonadales	Gemmatimonadaceae	Unclassified	0.0229123	0.00420976	0.0078543	0.014526	0	0	0.0026488	0.00113628	0	0	0	0	0	0	0	0	0	0	0	0
ASV11	Bacteria	Chloroflexota	AD3	Unclassified	Unclassified	Unclassified	0.0207619	0.00356914	0.00489471	0.00920213	0	0.00126549	0.00183079	0.00124624	0	0	0	0	0	0	0	0	0	0	0	0
ASV12	Bacteria	Acidobacteriota	Acidobacteriae	Terriglobales	Unclassified	Unclassified	0	0	0	0	0.0147072	0.0212515	0.00969928	0.00810058	0	0	0	0	0	0	0	0	0	0	0	0
ASV14	Bacteria	Bacteroidota	Bacteroidia	Chitinophagales	Chitinophagaceae	Terrimonas	0	0	0	0	0.0182438	0.00218188	0.0100888	0.0121325	0	0	0	0	0	0	0	0	0	0	0	0
ASV15	Bacteria	Chloroflexota	AD3	Unclassified	Unclassified	Unclassified	0.0157954	0.00146426	0.00428761	0.00835596	0	0	0	0.000733084	0	0	0	0	0	0	0	0	0	0	0	0
ASV16	Bacteria	Acidobacteriota	Holophagae	Subgroup 7	Unclassified	Unclassified	0.0201731	0.00375217	0.00204895	0.00289109	0	0	0	0	0	0	0	0	0	0	0	0	0	0	0	0
ASV17	Bacteria	Acidobacteriota	Acidobacteriae	Terriglobales	Unclassified	Unclassified	0.00312324	0.000228791	0.00284576	0.00430138	0.00888467	0.00650201	0.00627142	0.0056814	0	0	0	0	0	0	0	0	0	0	0	0
ASV19	Bacteria	Acidobacteriota	Acidobacteriae	Terriglobales	Unclassified	Unclassified	0	0	0	0	0.0067282	0	0.0126597	0.0130122	0	0	0	0	0	0	0	0	0	0	0	0
ASV20	Bacteria	Chloroflexota	Unclassified	Unclassified	Unclassified	Unclassified	0.0112385	0.000960922	0.00379435	0.00729824	0	0	0	0	0	0	0	0	0	0	0	0	0	0	0	0
ASV22	Bacteria	Acidobacteriota	Acidobacteriae	Terriglobales	Unclassified	Unclassified	0.0157954	0.00292853	0.00132802	0.000810916	0	0	0	0	0	0	0	0	0	0	0	0	0	0	0	0
ASV23	Bacteria	Acidobacteriota	Holophagae	Subgroup 7	Unclassified	Unclassified	0.00256003	0	0	0	0.00595187	0	0.00876441	0.0100066	0	0	0	0	0	0	0	0	0	0	0	0
ASV24	Bacteria	Bacteroidota	Bacteroidia	Chitinophagales	Chitinophagaceae	Niastella	0	0	0	0	0.0197102	0	0.00568713	0.00410527	0	0	0	0	0	0	0	0	0	0	0	0
ASV25	Bacteria	Acidobacteriota	Acidobacteriae	Terriglobales	Unclassified	Unclassified	0	0	0	0	0.00340723	0	0.0125818	0.0107763	0	0	0	0	0	0	0	0	0	0	0	0
ASV26	Bacteria	Planctomycetota	Planctomycetes	Isosphaerales	Isosphaeraceae	Singulisphaera	0	0	0	0	0.000646942	0.0251789	0.00249299	0.00135621	0	0	0	0	0	0	0	0	0	0	0	0
ASV28	Bacteria	Pseudomonadota	Alphaproteobacteria	Hyphomicrobiales	Xanthobacteraceae	Bradyrhizobium	0	0	0	0	0.00888467	0.00331646	0.00825802	0.00692764	0	0	0	0.0010343	0	0	0	0	0	0.000325574	0	0
ASV29	Bacteria	Acidobacteriota	Acidobacteriae	Terriglobales	Unclassified	Unclassified	0	0	0	0	0.00590874	0.000698202	0.00821907	0.00916355	0	0	0	0	0	0	0	0	0	0	0	0
ASV30	Bacteria	Pseudomonadota	Alphaproteobacteria	Hyphomicrobiales	Beijerinckiaceae	Methylocapsa	0.00560647	0.000869406	0.00318725	0.00701618	0.00349349	0	0	0	0	0.0107026	0	0.00206861	0	0.00162231	0	0	0	0	0	0
ASV31	Bacteria	Acidobacteriota	Vicinamibacteria	Vicinamibacterales	Unclassified	Unclassified	0.00957452	0	0.00356669	0.00430138	0	0	0	0	0	0	0	0	0	0	0	0	0	0	0	0
ASV32	Bacteria	Bacteroidota	Bacteroidia	Chitinophagales	Chitinophagaceae	Unclassified	0	0	0	0	0.0052618	0.0133968	0.00296042	0.0030423	0	0	0	0	0	0	0	0	0	0	0	0
ASV33	Bacteria	Chloroflexota	AD3	Unclassified	Unclassified	Unclassified	0.00514567	0	0.00466705	0.00902584	0	0	0	0	0	0	0	0	0	0	0	0	0	0	0	0
ASV34	Bacteria	Pseudomonadota	Alphaproteobacteria	Hyphomicrobiales	Methyloligellaceae	Unclassified	0	0	0	0	0.00750453	0.00724385	0.00459645	0.00447181	0	0	0	0	0	0	0	0	0	0	0	0
ASV35	Bacteria	Myxococcota	bacteriap25	Unclassified	Unclassified	Unclassified	0	0	0	0	0.00547744	0.0010473	0.00747897	0.00817389	0	0	0	0	0	0	0	0	0	0	0	0
ASV36	Bacteria	Bacteroidota	Bacteroidia	Chitinophagales	Chitinophagaceae	Terrimonas	0	0	0	0	0.000129388	0	0.00966033	0.0108863	0	0	0	0	0	0	0	0	0	0	0	0
ASV37	Bacteria	Acidobacteriota	Acidobacteriae	Subgroup 13	Unclassified	Unclassified	0.0102401	0.00242519	0.0014798	0.00158657	0	0	0	0	0	0	0	0	0	0	0	0	0	0	0	0
ASV38	Bacteria	Chloroflexota	AD3	Unclassified	Unclassified	Unclassified	0.00465926	0	0.00390818	0.00786236	0	0	0	0	0	0	0	0	0	0	0	0	0	0	0	0
ASV39	Bacteria	Nitrospirota	Nitrospiria	Nitrospirales	Nitrospiraceae	Nitrospira	0.00135682	0	0.00178334	0.00500652	0.000301906	0	0.00471331	0.00476505	0	0	0	0	0	0	0	0	0	0	0	0
ASV40	Bacteria	Bacteroidota	Bacteroidia	Chitinophagales	Chitinophagaceae	Unclassified	0	0	0	0	0.0124213	0.00471286	0.00222032	0.00164944	0	0	0	0	0	0	0	0	0	0	0	0
ASV41	Bacteria	Chloroflexota	P2-11E	Unclassified	Unclassified	Unclassified	0.00619528	0.000640615	0.00258016	0.00578218	0	0	0	0	0	0	0	0	0	0	0	0	0	0	0	0
ASV43	Bacteria	Chloroflexota	AD3	Unclassified	Unclassified	Unclassified	0.0077825	0.000823648	0.0014798	0.00412509	0	0	0	0	0	0	0	0	0	0	0	0	0	0	0	0
ASV46	Bacteria	Methylomirabilota	Methylomirabilia	Rokubacteriales	Unclassified	Unclassified	0.00250883	0	0.000910643	0.0027148	0.0026309	0	0.00296042	0.00318892	0	0	0	0	0	0	0	0	0	0	0	0
ASV47	Bacteria	Chloroflexota	AD3	Unclassified	Unclassified	Unclassified	0.00529927	0	0.002011	0.0056059	0	0	0	0	0	0	0	0	0	0	0	0	0	0	0	0
ASV48	Bacteria	Acidobacteriota	Acidobacteriae	Terriglobales	Unclassified	Unclassified	0	0	0	0	0	0	0.00775164	0.007844	0	0	0	0	0	0	0	0	0	0	0	0
ASV49	Bacteria	Bacteroidota	Bacteroidia	Chitinophagales	Chitinophagaceae	Puia	0	0	0	0	0.00668507	0	0.00358367	0.00557144	0	0	0	0	0	0	0	0	0	0	0	0
ASV50	Bacteria	Methylomirabilota	Methylomirabilia	Rokubacteriales	Unclassified	Unclassified	0.00673289	0.00100668	0.00166951	0	0.00107824	0	0.000428482	0.00106297	0	0	0	0	0	0	0	0	0	0	0	0
ASV51	Bacteria	Pseudomonadota	Gammaproteobacteria	Burkholderiales	Nitrosomonadaceae	MND1	0.00878091	0.0010982	0.000910643	0	0	0	0	0	0	0	0	0	0	0	0	0	0	0	0	0
ASV52	Bacteria	Acidobacteriota	Acidobacteriae	Terriglobales	Unclassified	Unclassified	0	0	0	0	0.000862589	0.0150986	0.000856965	0	0	0	0	0	0	0	0	0	0	0	0	0
ASV54	Bacteria	Acidobacteriota	Holophagae	Subgroup 7	Unclassified	Unclassified	0.00844811	0.00210488	0	0	0	0	0	0	0	0	0	0	0	0	0	0	0	0	0	0
ASV55	Bacteria	Actinomycetota	Thermoleophilia	Gaiellales	Gaiellaceae	Gaiella	0.00181762	0	0.0008727	0.00253852	0.00129388	0	0.00405111	0.00274907	0	0	0	0	0	0	0	0	0	0	0	0
ASV57	Bacteria	Chloroflexota	AD3	Unclassified	Unclassified	Unclassified	0.00655368	0	0.00121419	0.00299686	0	0	0	0	0	0	0	0	0	0	0	0	0	0	0	0
ASV58	Bacteria	Chloroflexota	AD3	Unclassified	Unclassified	Unclassified	0.00552967	0.00100668	0.00117625	0.00352572	0	0	0	0	0	0	0	0	0	0	0	0	0	0	0	0
ASV60	Bacteria	Methylomirabilota	Methylomirabilia	Rokubacteriales	Unclassified	Unclassified	0	0	0	0	0.00564996	0	0.00506388	0.00384869	0	0	0	0	0	0	0	0	0	0	0	0
ASV61	Bacteria	Chloroflexota	AD3	Unclassified	Unclassified	Unclassified	0.00509447	0	0.00117625	0.00440715	0	0	0	0	0	0	0	0	0	0	0	0	0	0	0	0
ASV62	Bacteria	Acidobacteriota	Vicinamibacteria	Vicinamibacterales	Vicinamibacteraceae	Unclassified	0	0	0	0	0.00388165	0.00135277	0.00440168	0.00436185	0	0	0	0	0	0	0	0	0	0	0	0
ASV64	Bacteria	Chloroflexota	AD3	Unclassified	Unclassified	Unclassified	0.00217603	0	0.00231455	0.00352572	0.000733201	0.000130913	0.00155812	0.00153948	0	0	0	0	0	0	0	0	0	0	0	0
ASV65	Bacteria	Actinomycetota	Thermoleophilia	Gaiellales	Unclassified	Unclassified	0.00468486	0.000640615	0.0014798	0.00366675	0	0	0	0	0	0	0	0	0	0	0	0	0	0	0	0
ASV66	Bacteria	Acidobacteriota	Vicinamibacteria	Subgroup 17	Unclassified	Unclassified	0.00256003	0	0.00197306	0.00370201	0	0.000872753	0.00140231	0.000953009	0	0	0	0	0	0	0	0	0	0	0	0
ASV67	Bacteria	Acidobacteriota	Holophagae	Subgroup 7	Unclassified	Unclassified	0.00606728	0	0.000948587	0.00267955	0	0	0	0	0	0	0	0	0	0	0	0	0	0	0	0
ASV68	Bacteria	Pseudomonadota	Gammaproteobacteria	Burkholderiales	Nitrosomonadaceae	Ellin6067	0.0077569	0.00155578	0	0	0	0	0	0	0	0	0	0	0	0	0	0	0	0	0	0
ASV69	Bacteria	Acidobacteriota	Vicinamibacteria	Vicinamibacterales	Unclassified	Unclassified	0.00345604	0.000869406	0.00250427	0.00204492	0	0.00144004	0.000856965	0	0	0	0	0	0	0	0	0	0	0	0	0
ASV70	Bacteria	Acidobacteriota	Vicinamibacteria	Vicinamibacterales	Unclassified	Unclassified	0.00491526	0.00192184	0.00140391	0.00211543	0	0	0	0	0	0	0	0	0	0	0	0	0	0	0	0
ASV72	Bacteria	Bacteroidota	Bacteroidia	Chitinophagales	Chitinophagaceae	Puia	0	0	0	0	0	0.0143568	0	0	0	0	0	0	0	0	0	0	0	0	0	0
ASV73	Bacteria	Bacteroidota	Bacteroidia	Chitinophagales	Chitinophagaceae	Unclassified	0	0	0	0	0	0.00942573	0.00222032	0.00205264	0	0	0	0	0	0	0	0	0	0	0	0
ASV74	Bacteria	Bacteroidota	Bacteroidia	Chitinophagales	Chitinophagaceae	Ferruginibacter	0	0	0	0	0	0.0140513	0.000194765	0	0	0	0	0	0	0	0	0	0	0	0	0
ASV75	Bacteria	Myxococcota	Myxococcia	Myxococcales	Anaeromyxobacteraceae	Anaeromyxobacter	0.00176642	0.000228791	0.00178334	0.00698093	0	0	0	0	0	0	0	0	0	0	0	0	0	0	0	0
ASV76	Bacteria	Bacteroidota	Bacteroidia	Chitinophagales	Chitinophagaceae	Terrimonas	0	0	0	0	0.00513241	0.00864025	0	0	0	0	0	0	0	0	0	0	0	0	0	0
ASV77	Bacteria	Chloroflexota	AD3	Unclassified	Unclassified	Unclassified	0.00391685	0	0.00231455	0.00356098	0	0	0	0	0	0	0	0	0	0	0	0	0	0	0	0
ASV79	Bacteria	Methylomirabilota	Methylomirabilia	Rokubacteriales	Unclassified	Unclassified	0	0	0	0	0.00504615	0	0.00346681	0.00370207	0	0	0	0	0	0	0	0	0	0	0	0
ASV80	Bacteria	Acidobacteriota	Acidobacteriae	Terriglobales	Unclassified	Unclassified	0	0	0	0	0.00504615	0	0.00342786	0.00370207	0	0	0	0	0	0	0	0	0	0	0	0
ASV81	Bacteria	Acidobacteriota	Holophagae	Subgroup 7	Unclassified	Unclassified	0.00399365	0.00169305	0.00208689	0.00193915	0	0	0	0	0	0	0	0	0	0	0	0	0	0	0	0
ASV83	Bacteria	Bacteroidota	Bacteroidia	Chitinophagales	Chitinophagaceae	Terrimonas	0	0	0	0	0.00332097	0.00270553	0.00245404	0.00370207	0	0	0	0	0	0	0	0	0	0	0	0
ASV84	Bacteria	Unclassified	Unclassified	Unclassified	Unclassified	Unclassified	0.00396805	0.000869406	0.00151774	0.00278532	0	0	0	0	0	0	0	0	0	0	0	0	0	0	0	0
ASV85	Bacteria	Pseudomonadota	Alphaproteobacteria	Hyphomicrobiales	Methyloligellaceae	Unclassified	0	0	0	0	0.00280342	0.00501833	0.00183079	0.00230921	0	0	0	0	0	0	0	0	0	0	0	0
ASV86	Bacteria	Bacteroidota	Bacteroidia	Chitinophagales	Chitinophagaceae	Terrimonas	0	0	0	0	0.00107824	0	0.00377844	0.00612125	0	0	0	0	0	0	0	0	0	0	0	0
ASV87	Bacteria	Chloroflexota	AD3	Unclassified	Unclassified	Unclassified	0.00363525	0.000320307	0.00178334	0.00310263	0	0	0	0	0	0	0	0	0	0	0	0	0	0	0	0
ASV89	Bacteria	Pseudomonadota	Alphaproteobacteria	Hyphomicrobiales	Xanthobacteraceae	Nitrobacter	0.00212483	0.0050334	0.000189717	0	0.00081946	0.00122185	0.000701153	0.000733084	0	0	0	0	0	0	0	0	0	0	0	0
ASV91	Bacteria	Bacteroidota	Bacteroidia	Chitinophagales	Chitinophagaceae	Unclassified	0	0	0	0	0.00457172	0.00754931	0	0	0	0	0	0	0	0	0	0	0	0	0	0
ASV92	Bacteria	Actinomycetota	Thermoleophilia	Gaiellales	Unclassified	Unclassified	0.00317444	0	0.00136596	0.00416035	0	0	0	0	0	0	0	0	0	0	0	0	0	0	0	0
ASV93	Bacteria	Pseudomonadota	Gammaproteobacteria	Salinisphaerales	Nevskiaceae	Stenotrophobium	0.00440326	0.00169305	0.00193512	0.000564115	0	0	0	0	0	0	0	0	0	0	0	0	0	0	0	0
ASV94	Bacteria	Pseudomonadota	Alphaproteobacteria	Hyphomicrobiales	Beijerinckiaceae	Methylocapsa	0.00373765	0	0.0014798	0.00317315	0	0	0	0	0	0	0	0	0	0	0	0	0	0	0	0
ASV95	Bacteria	Pseudomonadota	Alphaproteobacteria	Hyphomicrobiales	Rhizobiaceae	Mesorhizobium	0	0	0	0	0.000862589	0.0101676	0.000856965	0	0	0	0	0	0	0	0	0	0	0	0	0
ASV96	Bacteria	Methylomirabilota	Methylomirabilia	Rokubacteriales	Unclassified	Unclassified	0	0	0	0	0.00267403	0	0.00401215	0.00399531	0	0	0	0	0	0	0	0	0	0	0	0
ASV97	Bacteria	Planctomycetota	Phycisphaerae	Tepidisphaerales	WD2101 soil group	Unclassified	0	0	0	0	0	0	0.00541446	0.00491166	0	0	0	0	0	0	0	0	0	0	0	0
ASV98	Bacteria	Chloroflexota	P2-11E	Unclassified	Unclassified	Unclassified	0.00343044	0	0.00136596	0.00341995	0	0	0	0	0	0	0	0	0	0	0	0	0	0	0	0
ASV99	Bacteria	Bacteroidota	Bacteroidia	Chitinophagales	Chitinophagaceae	Terrimonas	0	0	0	0	0.00163892	0	0.00358367	0.00476505	0	0	0	0	0	0	0	0	0	0	0	0
ASV100	Bacteria	Unclassified	Unclassified	Unclassified	Unclassified	Unclassified	0.00332804	0	0.00117625	0.00345521	0	0	0	0	0	0	0	0	0	0	0	0	0	0	0	0
ASV102	Bacteria	Methylomirabilota	Methylomirabilia	Rokubacteriales	Unclassified	Unclassified	0	0	0	0	0.00107824	0	0.00502493	0.00370207	0	0	0	0	0	0	0	0	0	0	0	0
ASV103	Bacteria	Acidobacteriota	Holophagae	Subgroup 7	Unclassified	Unclassified	0.00427525	0.000594857	0	0.00239749	0	0	0	0	0	0	0	0	0	0	0	0	0	0	0	0
ASV104	Bacteria	Acidobacteriota	Acidobacteriae	Subgroup 13	Unclassified	Unclassified	0.00407045	0.0016473	0.00140391	0.000564115	0	0	0	0	0	0	0	0	0	0	0	0	0	0	0	0
ASV105	Bacteria	Acidobacteriota	Holophagae	Subgroup 7	Unclassified	Unclassified	0.00471046	0.000732131	0.000796813	0.000740401	0	0	0	0	0	0	0	0	0	0	0	0	0	0	0	0
ASV106	Bacteria	Bacteroidota	Bacteroidia	Chitinophagales	Chitinophagaceae	Niastella	0	0	0	0	0.00375226	0	0.00280461	0.00300564	0	0	0	0	0	0	0	0	0	0	0	0
ASV107	Bacteria	Acidobacteriota	Vicinamibacteria	Vicinamibacterales	Unclassified	Unclassified	0	0	0	0	0.00254464	0	0.00401215	0.00289568	0	0	0	0	0	0	0	0	0	0	0	0
ASV108	Bacteria	Entotheonellaeota	Entotheonellia	Entotheonellales	Entotheonellaceae	Unclassified	0	0	0	0	0	0	0.00541446	0.00373873	0	0	0	0	0	0	0	0	0	0	0	0
ASV109	Bacteria	Acidobacteriota	Acidobacteriae	Subgroup 2	Unclassified	Unclassified	0	0	0	0	0	0	0.00420692	0.00465508	0	0	0	0	0	0	0	0	0	0	0	0
ASV111	Bacteria	Bacteroidota	Bacteroidia	Chitinophagales	Chitinophagaceae	Panacibacter	0	0	0	0	0.000517554	0	0.00334995	0.00491166	0	0	0	0	0	0	0	0	0	0	0	0
ASV112	Bacteria	Pseudomonadota	Alphaproteobacteria	Hyphomicrobiales	Hyphomicrobiaceae	Pedomicrobium	0.000896011	0	0	0.00193915	0.00198396	0	0.00183079	0.0017594	0	0.000522076	0	0	0	0	0	0	0	0	0	0
ASV113	Bacteria	Pseudomonadota	Alphaproteobacteria	Hyphomicrobiales	Xanthobacteraceae	Unclassified	0	0	0	0	0.00340723	0	0.00288252	0.00282237	0	0	0	0	0	0	0	0	0	0	0	0
ASV115	Bacteria	Bacteroidota	Bacteroidia	Chitinophagales	Chitinophagaceae	Terrimonas	0	0	0	0	0.00741827	0	0.000856965	0.00124624	0	0	0	0	0	0	0	0	0	0	0	0
ASV116	Bacteria	Nitrospirota	Nitrospiria	Nitrospirales	Nitrospiraceae	Nitrospira	0	0	0	0	0	0	0.00486912	0.00377538	0	0	0	0	0	0	0	0	0	0	0	0
ASV118	Bacteria	Acidobacteriota	Vicinamibacteria	Vicinamibacterales	Unclassified	Unclassified	0.00222723	0	0	0	0	0	0.00284356	0.00234587	0	0	0	0	0	0	0	0	0	0	0	0
ASV119	Bacteria	Gemmatimonadota	Gemmatimonadia	Gemmatimonadales	Gemmatimonadaceae	Unclassified	0.00212483	0	0	0	0.0014664	0	0.00194765	0.00208929	0	0	0	0	0	0	0	0	0	0	0	0
ASV120	Bacteria	Acidobacteriota	Vicinamibacteria	Vicinamibacterales	Unclassified	Unclassified	0	0	0	0	0.00129388	0.00458195	0.00186974	0.00150282	0	0	0	0	0	0	0	0	0	0	0	0
ASV121	Bacteria	Acidobacteriota	Vicinamibacteria	Vicinamibacterales	Unclassified	Unclassified	0.00202243	0.00105244	0.00155568	0.00282058	0	0	0	0	0	0	0	0	0	0	0	0	0	0	0	0
ASV122	Bacteria	Chloroflexota	AD3	Unclassified	Unclassified	Unclassified	0.00217603	0.000823648	0.00193512	0.00239749	0	0	0	0	0	0	0	0	0	0	0	0	0	0	0	0
ASV123	Bacteria	Acidobacteriota	Acidobacteriae	Bryobacterales	Bryobacteraceae	Bryobacter	0.00107521	0	0.00163157	0.00366675	0	0	0.000428482	0.000769738	0	0	0	0	0	0	0	0	0	0	0	0
ASV124	Bacteria	Acidobacteriota	Acidobacteriae	Subgroup 2	Unclassified	Unclassified	0	0	0	0	0.00375226	0	0.00237613	0.00267576	0	0	0	0	0	0	0	0	0	0	0	0
ASV125	Bacteria	Gemmatimonadota	Gemmatimonadia	Gemmatimonadales	Gemmatimonadaceae	Unclassified	0.00537607	0.000457582	0	0	0	0	0	0	0	0	0	0	0	0	0	0	0	0	0	0
ASV126	Bacteria	Acidobacteriota	Acidobacteriae	Terriglobales	Unclassified	Unclassified	0	0	0	0	0.00431295	0	0.00155812	0.00293234	0	0	0	0	0	0	0	0	0	0	0	0
ASV127	Bacteria	Acidobacteriota	Acidobacteriae	Bryobacterales	Bryobacteraceae	Bryobacter	0.000256003	0	0.000379435	0.00116349	0.00284655	0.000872753	0.00214241	0.000916355	0	0	0	0	0	0	0	0	0	0	0	0
ASV128	Bacteria	Pseudomonadota	Alphaproteobacteria	Hyphomicrobiales	Xanthobacteraceae	Unclassified	0	0	0.00144185	0.00144555	0.00142327	0.00240007	0.000895918	0.000953009	0	0	0	0	0	0	0	0	0	0	0	0
ASV129	Bacteria	Pseudomonadota	Alphaproteobacteria	Unclassified	Unclassified	Unclassified	0	0	0	0	0.00370913	0	0.00315519	0.0017594	0	0	0	0	0	0	0	0	0	0	0	0
ASV130	Bacteria	Methylomirabilota	Methylomirabilia	Rokubacteriales	Unclassified	Unclassified	0	0	0	0	0.00297593	0	0.00233718	0.00311561	0	0	0	0	0	0	0	0	0	0	0	0
ASV131	Bacteria	Bacteroidota	Bacteroidia	Chitinophagales	Chitinophagaceae	Unclassified	0	0	0	0	0.0018977	0.00728748	0	0	0	0	0	0	0	0	0	0	0	0	0	0
ASV132	Bacteria	Acidobacteriota	Vicinamibacteria	Vicinamibacterales	Unclassified	Unclassified	0	0	0	0	0.0021996	0	0.00393425	0.00197933	0	0	0	0	0	0	0	0	0	0	0	0
ASV134	Bacteria	Bacteroidota	Bacteroidia	Chitinophagales	Chitinophagaceae	Unclassified	0	0	0	0	0.0018977	0.00693838	0	0	0	0	0	0	0	0	0	0	0	0	0	0
ASV136	Bacteria	Chloroflexota	AD3	Unclassified	Unclassified	Unclassified	0.00238083	0	0.00163157	0.00225646	0	0	0	0	0	0	0	0	0	0	0	0	0	0	0	0
ASV137	Bacteria	Acidobacteriota	Acidobacteriae	Bryobacterales	Bryobacteraceae	Bryobacter	0	0	0.000493265	0	0.00181144	0.00349101	0.00101278	0.00139286	0	0	0	0	0	0	0	0	0	0	0	0
ASV138	Bacteria	Bacteroidota	Bacteroidia	Chitinophagales	Chitinophagaceae	Terrimonas	0	0	0	0	0.00172518	0.00523652	0.000506388	0.000953009	0	0	0	0	0	0	0	0	0	0	0	0
ASV139	Bacteria	Methylomirabilota	Methylomirabilia	Rokubacteriales	Unclassified	Unclassified	0	0	0	0	0	0	0.00409006	0.0034455	0	0	0	0	0	0	0	0	0	0	0	0
ASV140	Bacteria	Pseudomonadota	Gammaproteobacteria	Burkholderiales	Nitrosomonadaceae	Ellin6067	0.00427525	0	0.00117625	0	0	0	0	0	0	0	0	0	0	0	0	0	0	0	0	0
ASV141	Bacteria	Bacteroidota	Bacteroidia	Chitinophagales	Chitinophagaceae	Terrimonas	0	0	0	0	0.00586561	0.00240007	0.000194765	0	0	0	0	0	0	0	0	0	0	0	0	0
ASV143	Bacteria	Nitrospirota	Nitrospiria	Nitrospirales	Nitrospiraceae	Nitrospira	0.00332804	0.00146426	0.000303548	0.00088143	0	0	0	0	0	0	0	0	0	0	0	0	0	0	0	0
ASV144	Bacteria	Actinomycetota	Acidimicrobiia	Microtrichales	Ilumatobacteraceae	Unclassified	0.00143362	0	0.00136596	0.00292635	0	0.000174551	0.000311624	0.000256579	0	0	0	0	0	0	0	0	0	0	0	0
ASV145	Bacteria	Pseudomonadota	Gammaproteobacteria	Burkholderiales	Nitrosomonadaceae	MND1	0.00296964	0.00114396	0.0011383	0.000775658	0	0	0	0	0	0	0	0	0	0	0	0	0	0	0	0
ASV146	Bacteria	Methylomirabilota	Methylomirabilia	Rokubacteriales	Unclassified	Unclassified	0	0	0	0	0	0	0.00323309	0.00403196	0	0	0	0	0	0	0	0	0	0	0	0
ASV147	Bacteria	Acidobacteriota	Acidobacteriae	Bryobacterales	Bryobacteraceae	Bryobacter	0	0	0	0.000669887	0.00176831	0.00366556	0.000701153	0.00106297	0	0	0	0	0	0	0	0	0	0	0	0
ASV148	Bacteria	Chloroflexota	AD3	Unclassified	Unclassified	Unclassified	0.00156162	9.15164e-05	0.0014798	0.00303212	0	0	0	0	0	0	0	0	0	0	0	0	0	0	0	0
ASV149	Bacteria	Acidobacteriota	Acidobacteriae	Subgroup 2	Unclassified	Unclassified	0.00227843	0	0.00125213	0.00218595	0	0	0	0	0	0	0	0	0	0	0	0	0	0	0	0
ASV150	Bacteria	Acidobacteriota	Acidobacteriae	Terriglobales	Unclassified	Unclassified	0	0	0	0	0	0.00802932	0	0	0	0	0	0	0	0	0	0	0	0	0	0
ASV151	Bacteria	Chloroflexota	AD3	Unclassified	Unclassified	Unclassified	0.00220163	0	0.00102447	0.002468	0	0	0	0	0	0	0	0	0	0	0	0	0	0	0	0
ASV152	Bacteria	Pseudomonadota	Alphaproteobacteria	Hyphomicrobiales	Xanthobacteraceae	Nitrobacter	0	0	0.000796813	0.00162183	0.000862589	0.00205097	0.000856965	0.000989664	0	0	0	0	0	0	0	0	0	0	0	0
ASV153	Bacteria	Chloroflexota	Ktedonobacteria	Unclassified	Unclassified	Unclassified	0.00225283	0.000366066	0.000796813	0.00229172	0	0	0	0	0	0	0	0	0	0	0	0	0	0	0	0
ASV154	Bacteria	Bacteroidota	Bacteroidia	Chitinophagales	Chitinophagaceae	Panacibacter	0	0	0	0	0.00306219	0	0.00194765	0.00223591	0	0	0	0	0	0	0	0	0	0	0	0
ASV155	Bacteria	Acidobacteriota	Vicinamibacteria	Vicinamibacterales	Unclassified	Unclassified	0.00296964	0.000594857	0.000607095	0.001234	0	0	0	0	0	0	0	0	0	0	0	0	0	0	0	0
ASV156	Bacteria	Latescibacterota	Unclassified	Unclassified	Unclassified	Unclassified	0	0	0	0	0	0	0.00444064	0.00238252	0	0	0	0	0	0	0	0	0	0	0	0
ASV157	Bacteria	Bacteroidota	Bacteroidia	Chitinophagales	Chitinophagaceae	Terrimonas	0	0	0	0	0.00435608	0.00165823	0.0006622	0.000769738	0	0	0	0	0	0	0	0	0	0	0	0
ASV158	Bacteria	Pseudomonadota	Gammaproteobacteria	Burkholderiales	Nitrosomonadaceae	GOUTA6	0	0	0	0	0	0	0.0026488	0.00399531	0	0	0	0	0	0	0	0	0	0	0	0
ASV159	Bacteria	Planctomycetota	Planctomycetes	Gemmatales	Gemmataceae	Unclassified	0.000256003	0	0	0	0.00150953	0.0013964	0.00186974	0.00186936	0	0	0	0	0	0	0	0	0	0	0	0
ASV161	Bacteria	Actinomycetota	Thermoleophilia	Solirubrobacterales	Solirubrobacteraceae	Unclassified	0.000921612	0	0.000910643	0.00292635	0	0	0.000818012	0.000329888	0	0	0	0	0	0	0	0	0	0	0	0
ASV162	Bacteria	Pseudomonadota	Gammaproteobacteria	Burkholderiales	Nitrosomonadaceae	Ellin6067	0.00353285	0.000274549	0.000379435	0.00063463	0	0	0	0	0	0	0	0	0	0	0	0	0	0	0	0
ASV164	Bacteria	Bacillota	Bacilli	Bacillales	Bacillaceae	Unclassified	0	0	0	0	0.00142327	0.00257462	0.00155812	0.00146617	0	0	0	0	0	0	0	0	0	0	0	0
ASV165	Bacteria	Acidobacteriota	Holophagae	Subgroup 7	Unclassified	Unclassified	0.00199683	0.000549099	0.00155568	0.00141029	0	0	0	0	0	0	0	0	0	0	0	0	0	0	0	0
ASV166	Bacteria	Chloroflexota	AD3	Unclassified	Unclassified	Unclassified	0.00135682	0.00201336	0.00159363	0.00102246	0	0	0	0	0	0	0	0	0	0	0	0	0	0	0	0
ASV167	Bacteria	Bacteroidota	Bacteroidia	Chitinophagales	Chitinophagaceae	Terrimonas	0	0	0	0	0	0	0.00311624	0.00322557	0	0	0	0	0	0	0	0	0	0	0	0
ASV168	Bacteria	Methylomirabilota	Methylomirabilia	Rokubacteriales	Unclassified	Unclassified	0	0	0	0	0	0	0.00311624	0.00322557	0	0	0	0	0	0	0	0	0	0	0	0
ASV169	Bacteria	Bacteroidota	Bacteroidia	Chitinophagales	Chitinophagaceae	Unclassified	0.00204803	0.000183033	0.00159363	0.00144555	0	0	0	0	0	0	0	0	0	0	0	0	0	0	0	0
ASV170	Bacteria	Actinomycetota	Acidimicrobiia	Acidimicrobiales	Acidimicrobiaceae	Acidiferrimicrobium	0.00179202	0.00269973	0.000645039	0.000705144	0	0	0	0	0	0	0	0	0	0	0	0	0	0	0	0
ASV171	Bacteria	Chloroflexota	AD3	Unclassified	Unclassified	Unclassified	0.00145922	0.00169305	0.000948587	0.00165709	0	0	0	0	0	0	0	0	0	0	0	0	0	0	0	0
ASV172	Bacteria	Acidobacteriota	Vicinamibacteria	Vicinamibacterales	Unclassified	Unclassified	0.00307204	0	0	0.00151606	0	0	0	0	0	0	0	0	0	0	0	0	0	0	0	0
ASV173	Bacteria	Pseudomonadota	Alphaproteobacteria	Hyphomicrobiales	Xanthobacteraceae	Unclassified	0	0	0.000417378	0.00116349	0.00120763	0.00192006	0.000895918	0.000879701	0	0	0	0	0	0	0	0	0	0	0	0
ASV174	Bacteria	Acidobacteriota	Acidobacteriae	Terriglobales	Unclassified	Unclassified	0	0	0	0	0.00306219	0	0.00105173	0.00238252	0	0	0	0	0	0	0	0	0	0	0	0
ASV175	Bacteria	Bacteroidota	Bacteroidia	Chitinophagales	Chitinophagaceae	Terrimonas	0	0	0	0	0	0	0.00214241	0.00395865	0	0	0	0	0	0	0	0	0	0	0	0
ASV176	Bacteria	Verrucomicrobiota	Verrucomicrobiia	Chthoniobacterales	Chthoniobacteraceae	Candidatus Udaeobacter	0	0.000869406	0.00360463	0.00169235	0	0	0	0	0	0	0	0	0	0	0	0	0	0	0	0
ASV178	Bacteria	Acidobacteriota	Acidobacteriae	Subgroup 2	Unclassified	Unclassified	0.00197123	0	0.00129008	0.0017276	0	0	0	0	0	0	0	0	0	0	0	0	0	0	0	0
ASV179	Bacteria	Pseudomonadota	Alphaproteobacteria	Reyranellales	Reyranellaceae	Reyranella	0	0	0	0	0.00185457	0.00344737	0.000779059	0.000659776	0	0	0	0	0	0	0	0	0	0	0	0
ASV180	Bacteria	Actinomycetota	Actinobacteria	Kitasatosporales	Streptomycetaceae	Streptomyces	0.00304644	0	0	0.00137503	0	0	0	0	0	0	0	0	0	0	0	0	0	0	0	0
ASV181	Bacteria	Chloroflexota	TK10	Unclassified	Unclassified	Unclassified	0.00153602	0	0.000910643	0.00215069	0	0	0.000506388	0	0	0	0	0	0	0	0	0	0	0	0	0
ASV182	Bacteria	Acidobacteriota	Acidobacteriae	Solibacterales	Solibacteraceae	Candidatus Solibacter	0	0	0	0	0.00163892	0	0.0019866	0.00249249	0	0	0	0.000172384	0	0	0	0	0	0	0	0
ASV183	Bacteria	Nitrospirota	Nitrospiria	Nitrospirales	Nitrospiraceae	Nitrospira	0.00222723	0	0	0.00116349	0	0	0.00140231	0	0	0	0	0	0	0	0	0	0	0	0	0
ASV184	Bacteria	Actinomycetota	Acidimicrobiia	Acidimicrobiales	Acidimicrobiaceae	Acidiferrimicrobium	0.00133122	0.00475885	0	0	0	0	0	0	0	0	0	0	0	0	0	0	0	0	0	0
ASV185	Bacteria	Bacteroidota	Bacteroidia	Chitinophagales	Chitinophagaceae	Parafilimonas	0	0	0	0	0.00207021	0	0.00190869	0.0021626	0	0	0	0	0	0	0	0	0	0	0	0
ASV186	Bacteria	Pseudomonadota	Alphaproteobacteria	Incertae Sedis	Incertae Sedis	Hypericibacter	0	0	0	0	0.000948848	0.00418921	0.000779059	0.000659776	0	0	0	0	0	0	0	0	0	0	0	0
ASV187	Bacteria	Chloroflexota	AD3	Unclassified	Unclassified	Unclassified	0.00153602	0.00169305	0.00136596	0.000775658	0	0	0	0	0	0	0	0	0	0	0	0	0	0	0	0
ASV188	Bacteria	Chloroflexota	Gitt-GS-136	Unclassified	Unclassified	Unclassified	0.00217603	0.000320307	0.000682982	0.00155132	0	0	0	0	0	0	0	0	0	0	0	0	0	0	0	0
ASV189	Bacteria	Pseudomonadota	Gammaproteobacteria	Burkholderiales	Nitrosomonadaceae	MND1	0.00209923	0.00128123	0	0.00151606	0	0	0	0	0	0	0	0	0	0	0	0	0	0	0	0
ASV190	Bacteria	Actinomycetota	Acidimicrobiia	Acidimicrobiales	Acidimicrobiaceae	Acidiferrimicrobium	0.00204803	0	0.000569152	0.00200966	0	0	0	0	0	0	0	0	0	0	0	0	0	0	0	0
ASV191	Bacteria	Actinomycetota	Acidimicrobiia	Acidimicrobiales	Acidimicrobiaceae	Acidiferrimicrobium	0.00179202	0	0.000607095	0.00232698	0	0	0	0	0	0	0	0	0	0	0	0	0	0	0	0
ASV192	Bacteria	Chloroflexota	AD3	Unclassified	Unclassified	Unclassified	0.00143362	0.00183033	0.000948587	0.000987202	0	0	0	0	0	0	0	0	0	0	0	0	0	0	0	0
ASV193	Bacteria	Acidobacteriota	Acidobacteriae	Terriglobales	Unclassified	Unclassified	0	0	0	0	0.00163892	0.00309827	0.00112964	0.000403196	0	0	0	0	0	0	0	0	0	0	0	0
ASV194	Bacteria	Chloroflexota	AD3	Unclassified	Unclassified	Unclassified	0.00110081	0.00247094	0.000910643	0.000951944	0	0	0	0	0	0	0	0	0	0	0	0	0	0	0	0
ASV195	Bacteria	Acidobacteriota	Vicinamibacteria	Vicinamibacterales	Unclassified	Unclassified	0.000640008	0.00114396	0.00265604	0.000987202	0	0	0	0	0	0	0	0	0	0	0	0	0	0	0	0
ASV196	Bacteria	Acidobacteriota	Holophagae	Subgroup 7	Unclassified	Unclassified	0.00376325	0	0	0	0	0	0	0	0	0	0	0	0	0	0	0	0	0	0	0
ASV197	Bacteria	Pseudomonadota	Alphaproteobacteria	Reyranellales	Reyranellaceae	Reyranella	0.00232963	0.00077789	0.000493265	0.000916687	0	0	0	0	0	0	0	0	0	0	0	0	0	0	0	0
ASV198	Bacteria	Pseudomonadota	Gammaproteobacteria	Burkholderiales	A21b	Unclassified	0	0.00672646	0	0	0	0	0	0	0	0	0	0	0	0	0	0	0	0	0	0
ASV199	Bacteria	Pseudomonadota	Alphaproteobacteria	Hyphomicrobiales	Xanthobacteraceae	Afipia	0	0	0	0	0	0.00610927	0.000272671	0	0	0	0	0	0	0	0	0	0	0	0	0
ASV200	Bacteria	Chloroflexota	AD3	Unclassified	Unclassified	Unclassified	0.00135682	0.00192184	0.000948587	0.000916687	0	0	0	0	0	0	0	0	0	0	0	0	0	0	0	0
ASV201	Bacteria	Chloroflexota	AD3	Unclassified	Unclassified	Unclassified	0.00107521	0.00169305	0.00098653	0.00141029	0	0	0	0	0	0	0	0	0	0	0	0	0	0	0	0
ASV202	Bacteria	Pseudomonadota	Alphaproteobacteria	Hyphomicrobiales	Xanthobacteraceae	Unclassified	0	0	0.00098653	0	0.000646942	0.00187642	0.00112964	0.00113628	0	0	0	0	0	0	0	0	0	0	0	0
ASV203	Bacteria	Pseudomonadota	Alphaproteobacteria	Hyphomicrobiales	Beijerinckiaceae	Methylocapsa	0.000230403	0.000366066	0.000682982	0.000775658	0.00370913	0	0	0	0	0	0	0	0	0	0	0	0	0	0	0
ASV204	Bacteria	Acidobacteriota	Acidobacteriae	Terriglobales	Unclassified	Unclassified	0.00266243	0	0.000417378	0.000916687	0	0	0	0	0	0	0	0	0	0	0	0	0	0	0	0
ASV205	Bacteria	Chloroflexota	AD3	Unclassified	Unclassified	Unclassified	0.000537607	0.00155578	0.00258016	0.00063463	0	0	0	0	0	0	0	0	0	0	0	0	0	0	0	0
ASV206	Bacteria	Chloroflexota	Ktedonobacteria	Ktedonobacterales	JG30-KF-AS9	Unclassified	0	0	0	0	0.00232899	0	0.00124649	0.00197933	0	0	0	0	0	0	0	0	0	0	0	0
ASV207	Bacteria	Acidobacteriota	Acidobacteriae	Subgroup 13	Unclassified	Unclassified	0	0.00178457	0.00121419	0.00239749	0	0	0	0	0	0	0	0	0	0	0	0	0	0	0	0
ASV208	Bacteria	Pseudomonadota	Alphaproteobacteria	Hyphomicrobiales	Xanthobacteraceae	Unclassified	0	0	0	0	0.00155266	0.000654564	0.00124649	0.00205264	0	0	0	0	0	0	0	0	0	0	0	0
ASV209	Bacteria	Acidobacteriota	Subgroup 11	Unclassified	Unclassified	Unclassified	0	0	0	0	0.00138014	0	0.00159707	0.00241918	0	0	0	0	0	0	0	0	0	0	0	0
ASV211	Bacteria	Chloroflexota	AD3	Unclassified	Unclassified	Unclassified	0.00145922	0.00178457	0.000645039	0.000810916	0	0	0	0	0	0	0	0	0	0	0	0	0	0	0	0
ASV212	Bacteria	Pseudomonadota	Gammaproteobacteria	Burkholderiales	Nitrosomonadaceae	MND1	0.00304644	0	0.000607095	0	0	0	0	0	0	0	0	0	0	0	0	0	0	0	0	0
ASV213	Bacteria	Chloroflexota	Anaerolineae	Unclassified	Unclassified	Unclassified	0.00161282	0	0.000796813	0.00179812	0	0	0	0	0	0	0	0	0	0	0	0	0	0	0	0
ASV214	Bacteria	Abditibacteriota	Abditibacteriia	Abditibacteriales	Abditibacteriaceae	Abditibacterium	0	0	0	0	0.00215647	0.00309827	0.000545341	0	0	0	0	0	0	0	0	0	0	0	0	0
ASV215	Bacteria	Bacteroidota	Bacteroidia	Chitinophagales	Chitinophagaceae	Flavitalea	0	0	0	0	0	0	0.00354472	0.00157613	0	0	0	0	0	0	0	0	0	0	0	0
ASV216	Bacteria	Pseudomonadota	Gammaproteobacteria	Burkholderiales	Nitrosomonadaceae	Ellin6067	0.000409605	0.00269973	0.0011383	0.000987202	0	0	0	0	0	0	0	0	0	0	0	0	0	0	0	0
ASV217	Bacteria	Bacillota	Clostridia	Clostridiales	Clostridiaceae	Clostridium	0.00179202	0	0.0008727	0.00137503	0	0	0	0	0	0	0	0	0	0	0	0	0	0	0	0
ASV218	Bacteria	Pseudomonadota	Alphaproteobacteria	Reyranellales	Reyranellaceae	Reyranella	0	0	0	0	0.00267403	0	0.00128545	0.00135621	0	0	0	0	0	0	0	0	0	0	0	0
ASV219	Bacteria	Bacillota	Bacilli	Bacillales	Bacillaceae	Anoxybacillus	0	0	0	0	0	0.00340374	0.000934871	0.00109963	0	0	0	0	0	0	0	0	0	0	0	0
ASV220	Bacteria	Latescibacterota	Unclassified	Unclassified	Unclassified	Unclassified	0	0	0	0	0	0	0.00327205	0.0017594	0	0	0	0	0	0	0	0	0	0	0	0
ASV222	Bacteria	Actinomycetota	Thermoleophilia	Gaiellales	Gaiellaceae	Gaiella	0	0	0	0	0.00207021	0	0.000973824	0.00208929	0	0	0	0	0	0	0	0	0	0	0	0
ASV224	Bacteria	Chloroflexota	SHA-26	Unclassified	Unclassified	Unclassified	0.00225283	0	0	0.00144555	0	0	0	0	0	0	0	0	0	0	0	0	0	0	0	0
ASV225	Bacteria	Bacteroidota	Bacteroidia	Chitinophagales	Chitinophagaceae	Sediminibacterium	0.00122882	0.00210488	0.00132802	0	0	0	0	0	0	0	0	0	0	0	0	0	0	0	0	0
ASV226	Bacteria	Chloroflexota	AD3	Unclassified	Unclassified	Unclassified	0.00110081	0.0016473	0.000834756	0.000987202	0	0	0	0	0	0	0	0	0	0	0	0	0	0	0	0
ASV227	Bacteria	Actinomycetota	Acidimicrobiia	Microtrichales	Ilumatobacteraceae	Unclassified	0	0.00466734	0.000303548	0.000211543	0.000560683	0	0	0	0	0	0	0	0	0	0	0	0	0	0	0
ASV228	Bacteria	Entotheonellaeota	Entotheonellia	Entotheonellales	Entotheonellaceae	Unclassified	0	0	0	0	0.00379539	0	0	0.00150282	0	0	0	0	0	0	0	0	0	0	0	0
ASV229	Bacteria	Chloroflexota	AD3	Unclassified	Unclassified	Unclassified	0	0.00315732	0	0.00208017	0	0	0	0	0	0	0	0	0	0	0	0	0	0	0	0
ASV230	Bacteria	Chloroflexota	TK10	Unclassified	Unclassified	Unclassified	0.00107521	0	0	0.00299686	0	0	0	0	0	0	0	0	0	0	0	0	0	0	0	0
ASV231	Bacteria	Bacteroidota	Bacteroidia	Chitinophagales	37-13	Unclassified	0	0	0	0	0.00194083	0.00161459	0.000584294	0.00109963	0	0	0	0	0	0	0	0	0	0	0	0
ASV232	Bacteria	Bacteroidota	Bacteroidia	Chitinophagales	Chitinophagaceae	Parafilimonas	0	0	0	0	0	0.00109094	0.00229822	0.00157613	0	0	0	0	0	0	0	0	0	0	0	0
ASV233	Bacteria	Chloroflexota	Unclassified	Unclassified	Unclassified	Unclassified	0.000460806	0.00183033	0.000948587	0.00151606	0	0	0	0	0	0	0	0	0	0	0	0	0	0	0	0
ASV234	Bacteria	Pseudomonadota	Alphaproteobacteria	Hyphomicrobiales	Xanthobacteraceae	Unclassified	0	0	0.00284576	0.00179812	0	0	0	0	0	0	0	0	0	0	0	0	0	0	0	0
ASV235	Bacteria	Planctomycetota	Planctomycetes	Gemmatales	Gemmataceae	Unclassified	0.00168962	0	0.00102447	0.00112823	0	0	0	0	0	0	0	0	0	0	0	0	0	0	0	0
ASV236	Bacteria	Pseudomonadota	Alphaproteobacteria	Hyphomicrobiales	Beijerinckiaceae	Methylocapsa	0.00168962	0	0.000607095	0.00151606	0	0	0	0	0	0	0	0	0	0	0	0	0	0	0	0
ASV237	Bacteria	Chloroflexota	AD3	Unclassified	Unclassified	Unclassified	0.00110081	0.00077789	0.000569152	0.00176286	0	0	0	0	0	0	0	0	0	0	0	0	0	0	0	0
ASV238	Bacteria	Nitrospirota	Nitrospiria	Nitrospirales	Nitrospiraceae	Nitrospira	0	0.00407248	0.000796813	0.000528858	0	0	0	0	0	0	0	0	0	0	0	0	0	0	0	0
ASV239	Bacteria	Pseudomonadota	Alphaproteobacteria	Hyphomicrobiales	Methyloligellaceae	Unclassified	0	0.00269973	0.0008727	0.00151606	0	0	0	0	0	0	0	0	0	0	0	0	0	0	0	0
ASV240	Bacteria	Abditibacteriota	Abditibacteriia	Abditibacteriales	Abditibacteriaceae	Abditibacterium	0	0	0	0	0.00539118	0	0	0	0	0	0	0	0	0	0	0	0	0	0	0
ASV241	Bacteria	Pseudomonadota	Alphaproteobacteria	Hyphomicrobiales	Rhizobiaceae	Phyllobacterium	0	0	0	0	0.00181144	0	0.00171393	0.00142951	0	0	0	0	0	0	0	0	0	0	0	0
ASV243	Bacteria	Chloroflexota	Anaerolineae	Unclassified	Unclassified	Unclassified	0.00225283	0	0	0.00126926	0	0	0	0	0	0	0	0	0	0	0	0	0	0	0	0
ASV244	Bacteria	Chloroflexota	AD3	Unclassified	Unclassified	Unclassified	0.00199683	0	0.000607095	0.00105772	0	0	0	0	0	0	0	0	0	0	0	0	0	0	0	0
ASV245	Bacteria	Pseudomonadota	Alphaproteobacteria	Hyphomicrobiales	Hyphomicrobiaceae	Pedomicrobium	0.00122882	0	0	0	0	0	0	0.00278572	0	0	0	0	0	0	0	0	0	0	0	0
ASV246	Bacteria	Gemmatimonadota	Gemmatimonadia	Gemmatimonadales	Gemmatimonadaceae	Unclassified	0.000486406	0.00237943	0.000834756	0.00109297	0	0	0	0	0	0	0	0	0	0	0	0	0	0	0	0
ASV247	Bacteria	Pseudomonadota	Alphaproteobacteria	Hyphomicrobiales	Beijerinckiaceae	Unclassified	0.000358405	0.00105244	0.00330108	0	0	0	0	0	0	0	0	0	0	0	0	0	0	0	0	0
ASV248	Bacteria	Pseudomonadota	Alphaproteobacteria	Hyphomicrobiales	Xanthobacteraceae	Nitrobacter	0	0	0.000720926	0	0.00112137	0.00165823	0.000779059	0.00069643	0	0	0	0	0	0	0	0	0	0	0	0
ASV249	Bacteria	Pseudomonadota	Alphaproteobacteria	Hyphomicrobiales	Xanthobacteraceae	Unclassified	0	0	0	0	0.00125075	0.00126549	0.00109068	0.00131955	0	0	0	0	0	0	0	0	0	0	0	0
ASV250	Bacteria	Bacteroidota	Bacteroidia	Chitinophagales	Chitinophagaceae	Panacibacter	0	0	0	0	0	0	0.00175288	0.00282237	0	0	0	0	0	0	0	0	0	0	0	0
ASV251	Bacteria	Pseudomonadota	Gammaproteobacteria	Salinisphaerales	Nevskiaceae	Polycyclovorans	0.00291844	0.000320307	0	0	0	0	0	0	0	0	0	0	0	0	0	0	0	0	0	0
ASV252	Bacteria	Verrucomicrobiota	Verrucomicrobiia	Chthoniobacterales	Chthoniobacteraceae	Candidatus Udaeobacter	0.00163842	0	0.00216278	0	0	0	0	0	0	0	0	0	0	0	0	0	0	0	0	0
ASV253	Bacteria	Acidobacteriota	Acidobacteriae	Terriglobales	Unclassified	Unclassified	0.00117762	0	0.000910643	0	0.000862589	0	0.000389529	0.000769738	0	0	0	0	0	0	0	0	0	0	0	0
ASV254	Bacteria	Chloroflexota	AD3	Unclassified	Unclassified	Unclassified	0.00074241	0.000915164	0.00136596	0.00126926	0	0	0	0	0	0	0	0	0	0	0	0	0	0	0	0
ASV255	Bacteria	Armatimonadota	Chthonomonadia	Chthonomonadales	Unclassified	Unclassified	0.00258563	0	0	0.000669887	0	0	0	0	0	0	0	0	0	0	0	0	0	0	0	0
ASV256	Bacteria	Acidobacteriota	Holophagae	Subgroup 7	Unclassified	Unclassified	0.00243203	0	0.000948587	0	0	0	0	0	0	0	0	0	0	0	0	0	0	0	0	0
ASV257	Bacteria	Acidobacteriota	Holophagae	Subgroup 7	Unclassified	Unclassified	0.00235523	0	0	0.000987202	0	0	0	0	0	0	0	0	0	0	0	0	0	0	0	0
ASV258	Bacteria	Planctomycetota	Planctomycetes	Gemmatales	Gemmataceae	Unclassified	0.00217603	0	0.000645039	0.00063463	0	0	0	0	0	0	0	0	0	0	0	0	0	0	0	0
ASV259	Bacteria	Chloroflexota	P2-11E	Unclassified	Unclassified	Unclassified	0.00176642	0	0.000758869	0.00109297	0	0	0	0	0	0	0	0	0	0	0	0	0	0	0	0
ASV260	Bacteria	Acidobacteriota	Vicinamibacteria	Vicinamibacterales	Unclassified	Unclassified	0.000691209	0.00132699	0	0.00225646	0	0	0	0	0	0	0	0	0	0	0	0	0	0	0	0
ASV261	Bacteria	Bacteroidota	Bacteroidia	Chitinophagales	Chitinophagaceae	Terrimonas	0	0	0	0	0.00414043	0	0	0.000879701	0	0	0	0	0	0	0	0	0	0	0	0
ASV263	Bacteria	Chloroflexota	AD3	Unclassified	Unclassified	Unclassified	0.00076801	0.00160154	0.000796813	0.00116349	0	0	0	0	0	0	0	0	0	0	0	0	0	0	0	0
ASV264	Bacteria	Chloroflexota	AD3	Unclassified	Unclassified	Unclassified	0.000409605	0.0030658	0	0.00126926	0	0	0	0	0	0	0	0	0	0	0	0	0	0	0	0
ASV265	Bacteria	Chloroflexota	AD3	Unclassified	Unclassified	Unclassified	0.000358405	0.0030658	0.0011383	0.000282058	0	0	0	0	0	0	0	0	0	0	0	0	0	0	0	0
ASV266	Bacteria	Acidobacteriota	Holophagae	Subgroup 7	Unclassified	Unclassified	0.000153602	0.000915164	0.00352874	0	0	0	0	0	0	0	0	0	0	0	0	0	0	0	0	0
ASV267	Bacteria	Actinomycetota	Thermoleophilia	Gaiellales	Gaiellaceae	Gaiella	0	0	0.000796813	0.000846173	0.000733201	0	0.00151916	0.000659776	0	0	0	0	0	0	0	0	0	0	0	0
ASV268	Bacteria	Bacteroidota	Bacteroidia	Chitinophagales	Chitinophagaceae	Unclassified	0	0	0.000417378	0	0.00181144	0.00161459	0.00112964	0	0	0	0	0	0	0	0	0	0	0	0	0
ASV269	Bacteria	Chloroflexota	AD3	Unclassified	Unclassified	Unclassified	0.00079361	0.00132699	0.00144185	0.000705144	0	0	0	0	0	0	0	0	0	0	0	0	0	0	0	0
ASV270	Bacteria	Myxococcota	bacteriap25	Unclassified	Unclassified	Unclassified	0	0	0	0	0.00245838	0	0.00237613	0	0	0	0	0	0	0	0	0	0	0	0	0
ASV271	Bacteria	Pseudomonadota	Gammaproteobacteria	Burkholderiales	Nitrosomonadaceae	Ellin6067	0.000563207	0.00224215	0.00117625	0.000528858	0	0	0	0	0	0	0	0	0	0	0	0	0	0	0	0
ASV272	Bacteria	Actinomycetota	Thermoleophilia	Gaiellales	Unclassified	Unclassified	0.000153602	0	0.000265604	0.000669887	0.000776331	0.00122185	0.000934871	0.000549813	0	0	0	0	0	0	0	0	0	0	0	0
ASV273	Bacteria	Gemmatimonadota	Gemmatimonadia	Gemmatimonadales	Gemmatimonadaceae	Unclassified	0	0.00535371	0	0	0	0	0	0	0	0	0	0	0	0	0	0	0	0	0	0
ASV274	Bacteria	Acidobacteriota	Acidobacteriae	Terriglobales	Unclassified	Unclassified	0	0	0.000151774	0	0.000690072	0.00283645	0.000467435	0.000733084	0	0	0	0	0	0	0	0	0	0	0	0
ASV275	Bacteria	Acidobacteriota	Acidobacteriae	Terriglobales	Unclassified	Unclassified	0	0	0	0	0.000345036	0.000567289	0.00159707	0.00201598	0	0	0	0	0	0	0	0	0	0	0	0
ASV276	Bacteria	Acidobacteriota	Acidobacteriae	Subgroup 2	Unclassified	Unclassified	0.00220163	0	0	0.00105772	0	0	0	0	0	0	0	0	0	0	0	0	0	0	0	0
ASV277	Bacteria	Gemmatimonadota	Gemmatimonadia	Gemmatimonadales	Gemmatimonadaceae	Unclassified	0.000640008	0.0025167	0.000682982	0.00063463	0	0	0	0	0	0	0	0	0	0	0	0	0	0	0	0
ASV278	Bacteria	Acidobacteriota	Acidobacteriae	Terriglobales	Unclassified	Unclassified	0	0	0	0	0.00107824	0.00397102	0	0	0	0	0	0	0	0	0	0	0	0	0	0
ASV279	Bacteria	Bacteroidota	Bacteroidia	Chitinophagales	37-13	Unclassified	0	0	0	0	0.00103511	0.00331646	0.000233718	0.000366542	0	0	0	0	0	0	0	0	0	0	0	0
ASV280	Bacteria	Pseudomonadota	Alphaproteobacteria	Hyphomicrobiales	Xanthobacteraceae	Unclassified	0	0	0	0	0.00081946	0.00196369	0.000895918	0.00106297	0	0	0	0	0	0	0	0	0	0	0	0
ASV281	Bacteria	Acidobacteriota	Acidobacteriae	Subgroup 2	Unclassified	Unclassified	0	0	0	0	0	0.00183278	0.00144126	0.00135621	0	0	0	0	0	0	0	0	0	0	0	0
ASV282	Bacteria	Pseudomonadota	Alphaproteobacteria	Hyphomicrobiales	Xanthobacteraceae	Unclassified	0	0	0	0	0	0	0.00451854	0	0	0	0	0	0	0	0	0	0	0	0	0
ASV283	Bacteria	Chloroflexota	AD3	Unclassified	Unclassified	Unclassified	0.000998413	0.00132699	0.00098653	0.000740401	0	0	0	0	0	0	0	0	0	0	0	0	0	0	0	0
ASV284	Bacteria	Pseudomonadota	Alphaproteobacteria	Hyphomicrobiales	Xanthobacteraceae	Nitrobacter	0	0	0.000682982	0	0.000948848	0.0013964	0.000779059	0.000843047	0	0	0	0	0	0	0	0	0	0	0	0
ASV285	Bacteria	Acidobacteriota	Vicinamibacteria	Subgroup 17	Unclassified	Unclassified	0	0	0	0.000775658	0.00138014	0	0.00128545	0.00102632	0	0	0	0	0	0	0	0	0	0	0	0
ASV288	Bacteria	Chloroflexota	AD3	Unclassified	Unclassified	Unclassified	0.00128002	0.00100668	0.00117625	0.000387829	0	0	0	0	0	0	0	0	0	0	0	0	0	0	0	0
ASV289	Bacteria	Pseudomonadota	Gammaproteobacteria	Burkholderiales	Nitrosomonadaceae	Ellin6067	0.000358405	0.00224215	0.00125213	0.00063463	0	0	0	0	0	0	0	0	0	0	0	0	0	0	0	0
ASV290	Bacteria	Acidobacteriota	Acidobacteriae	Terriglobales	Unclassified	Unclassified	0	0	0.000682982	0.00144555	0.000991978	0	0.000467435	0.000733084	0	0	0	0	0	0	0	0	0	0	0	0
ASV292	Bacteria	Acidobacteriota	Vicinamibacteria	Vicinamibacterales	Unclassified	Unclassified	0	0	0	0	0	0.00497469	0	0	0	0	0	0	0	0	0	0	0	0	0	0
ASV293	Bacteria	Acidobacteriota	Acidobacteriae	Subgroup 12	Unclassified	Unclassified	0.00250883	0.000320307	0	0.000282058	0	0	0	0	0	0	0	0	0	0	0	0	0	0	0	0
ASV294	Bacteria	Pseudomonadota	Gammaproteobacteria	Burkholderiales	Nitrosomonadaceae	Ellin6067	0.000435206	0.00347762	0.000493265	0.0002468	0	0	0	0	0	0	0	0	0	0	0	0	0	0	0	0
ASV295	Bacteria	Pseudomonadota	Gammaproteobacteria	Burkholderiales	Nitrosomonadaceae	GOUTA6	0.00138242	0.00265398	0	0	0	0	0	0	0	0	0	0	0	0	0	0	0	0	0	0
ASV296	Bacteria	Methylomirabilota	Methylomirabilia	Rokubacteriales	Unclassified	Unclassified	0.00133122	0	0.00227661	0	0	0	0	0	0	0	0	0	0	0	0	0	0	0	0	0
ASV297	Bacteria	Acidobacteriota	Holophagae	Subgroup 7	Unclassified	Unclassified	0.00128002	0	0.000645039	0.00105772	0.000646942	0	0	0	0	0	0	0	0	0	0	0	0	0	0	0
ASV298	Bacteria	Chloroflexota	AD3	Unclassified	Unclassified	Unclassified	0.00110081	0	0.0026181	0	0	0	0	0	0	0	0	0	0	0	0	0	0	0	0	0
ASV299	Bacteria	Chloroflexota	Ktedonobacteria	Ktedonobacterales	JG30-KF-AS9	Unclassified	0	0	0	0	0.00211334	0	0.00124649	0.00113628	0	0	0	0	0	0	0	0	0	0	0	0
ASV300	Bacteria	Nitrospirota	Nitrospiria	Nitrospirales	Nitrospiraceae	Nitrospira	0.00197123	0	0	0.00119874	0	0	0	0	0	0	0	0	0	0	0	0	0	0	0	0
ASV301	Bacteria	Acidobacteriota	Subgroup 20	Unclassified	Unclassified	Unclassified	0	0.00507916	0	0	0	0	0	0	0	0	0	0	0	0	0	0	0	0	0	0
ASV302	Bacteria	Acidobacteriota	Vicinamibacteria	Vicinamibacterales	Unclassified	Unclassified	0	0	0.00421172	0	0	0	0	0	0	0	0	0	0	0	0	0	0	0	0	0
ASV303	Bacteria	Chloroflexota	AD3	Unclassified	Unclassified	Unclassified	0.00081921	0.000915164	0.00102447	0.00109297	0	0	0	0	0	0	0	0	0	0	0	0	0	0	0	0
ASV304	Bacteria	Planctomycetota	Planctomycetes	Gemmatales	Gemmataceae	Unclassified	0	0	0.00417378	0	0	0	0	0	0	0	0	0	0	0	0	0	0	0	0	0
ASV305	Bacteria	Actinomycetota	Actinobacteria	Frankiales	Unclassified	Unclassified	0	0	0	0	0.00323471	0	0.000467435	0.000843047	0	0	0	0	0	0	0	0	0	0	0	0
ASV306	Bacteria	Acidobacteriota	Vicinamibacteria	Vicinamibacterales	Unclassified	Unclassified	0	0	0	0	0	0	0.00303833	0.00117293	0	0	0	0	0	0	0	0	0	0	0	0
ASV307	Bacteria	Actinomycetota	Acidimicrobiia	Acidimicrobiales	Acidimicrobiaceae	Acidiferrimicrobium	0.00120322	0.00219639	0.000189717	0.000317315	0	0	0	0	0	0	0	0	0	0	0	0	0	0	0	0
ASV308	Bacteria	Chloroflexota	AD3	Unclassified	Unclassified	Unclassified	0.00117762	0.00123547	0.000455322	0.000846173	0	0	0	0	0	0	0	0	0	0	0	0	0	0	0	0
ASV309	Bacteria	Candidatus Eremiobacterota	Eremiobacteria	Unclassified	Unclassified	Unclassified	0.00120322	0.00279125	0	0	0	0	0	0	0	0	0	0	0	0	0	0	0	0	0	0
ASV311	Bacteria	Chloroflexota	AD3	Unclassified	Unclassified	Unclassified	0.000998413	0.00105244	0.000607095	0.00102246	0	0	0	0	0	0	0	0	0	0	0	0	0	0	0	0
ASV312	Bacteria	Acidobacteriota	Vicinamibacteria	Vicinamibacterales	Unclassified	Unclassified	0	0.00489613	0	0	0	0	0	0	0	0	0	0	0	0	0	0	0	0	0	0
ASV313	Bacteria	Acidobacteriota	Holophagae	Subgroup 7	Unclassified	Unclassified	0.00125442	0	0.00121419	0.00088143	0	0	0	0	0	0	0	0	0	0	0	0	0	0	0	0
ASV314	Bacteria	Acidobacteriota	Holophagae	Subgroup 7	Unclassified	Unclassified	0	0.00485037	0	0	0	0	0	0	0	0	0	0	0	0	0	0	0	0	0	0
ASV315	Bacteria	Acidobacteriota	Acidobacteriae	Terriglobales	Unclassified	Unclassified	0	0	0	0	0.00345036	0	0.00101278	0	0	0	0	0	0	0	0	0	0	0	0	0
ASV316	Bacteria	Actinomycetota	Actinobacteria	Frankiales	Acidothermaceae	Acidothermus	0	0	0	0	0.00081946	0	0.0019866	0.00131955	0	0	0	0	0	0	0	0	0	0	0	0
ASV317	Bacteria	Chloroflexota	TK10	Unclassified	Unclassified	Unclassified	0	0	0.00235249	0.00151606	0	0	0	0	0	0	0	0	0	0	0	0	0	0	0	0
ASV318	Bacteria	Actinomycetota	Thermoleophilia	Gaiellales	Gaiellaceae	Gaiella	0.00125442	0	0.000607095	0.00137503	0	0	0	0	0	0	0	0	0	0	0	0	0	0	0	0
ASV319	Bacteria	Pseudomonadota	Alphaproteobacteria	Reyranellales	Reyranellaceae	Reyranella	0.00120322	0	0.000758869	0.00130452	0	0	0	0	0	0	0	0	0	0	0	0	0	0	0	0
ASV320	Bacteria	Pseudomonadota	Gammaproteobacteria	Burkholderiales	Nitrosomonadaceae	MND1	0.000947212	0	0.000531208	0.000528858	0.000603813	0	0	0.000879701	0	0	0	0	0	0	0	0	0	0	0	0
ASV321	Bacteria	Pseudomonadota	Alphaproteobacteria	Hyphomicrobiales	Xanthobacteraceae	Unclassified	0.000870411	0	0.00110036	0.000846173	0	0	0	0.000623121	0	0	0	0	0	0	0	0	0	0	0	0
ASV322	Bacteria	Chloroflexota	AD3	Unclassified	Unclassified	Unclassified	0.00079361	0.00100668	0.000720926	0.000775658	0	0.000305463	0.000116859	0	0	0	0	0	0	0	0	0	0	0	0	0
ASV323	Bacteria	Chloroflexota	AD3	Unclassified	Unclassified	Unclassified	0.000588808	0.00215064	0.000834756	0.000423086	0	0	0	0	0	0	0	0	0	0	0	0	0	0	0	0
ASV324	Bacteria	Pseudomonadota	Gammaproteobacteria	Burkholderiales	Nitrosomonadaceae	Ellin6067	0.000179202	0.00210488	0.000834756	0.00102246	0	0	0	0	0	0	0	0	0	0	0	0	0	0	0	0
ASV325	Bacteria	Acidobacteriota	Acidobacteriae	Solibacterales	Solibacteraceae	Candidatus Solibacter	0	0	0.00394612	0	0	0	0	0	0	0	0	0	0	0	0	0	0	0	0	0
ASV326	Bacteria	Myxococcota	Myxococcia	Myxococcales	Anaeromyxobacteraceae	Anaeromyxobacter	0.00110081	0	0	0.00211543	0	0	0	0	0	0	0	0	0	0	0	0	0	0	0	0
ASV327	Bacteria	Gemmatimonadota	Gemmatimonadia	Gemmatimonadales	Gemmatimonadaceae	Unclassified	0.000256003	0.00215064	0.0011383	0.000564115	0	0	0	0	0	0	0	0	0	0	0	0	0	0	0	0
ASV328	Bacteria	Acidobacteriota	Acidobacteriae	Terriglobales	Unclassified	Unclassified	0	0.00425551	0	0	0.000129388	0	0.000272671	0	0	0	0	0	0	0	0	0	0	0	0	0
ASV329	Bacteria	Pseudomonadota	Alphaproteobacteria	Hyphomicrobiales	Xanthobacteraceae	Unclassified	0	0	0.000417378	0	0.000603813	0.00130913	0.000818012	0.000989664	0	0	0	0	0	0	0	0	0	0	0	0
ASV330	Bacteria	Acidobacteriota	Acidobacteriae	Terriglobales	Unclassified	Unclassified	0	0	0	0	0	0	0.00222032	0.00168609	0	0	0	0	0	0	0	0	0	0	0	0
ASV331	Bacteria	Chloroflexota	AD3	Unclassified	Unclassified	Unclassified	0.00074241	0.00100668	0.00106242	0.000810916	0	0	0	0	0	0	0	0	0	0	0	0	0	0	0	0
ASV332	Bacteria	Pseudomonadota	Alphaproteobacteria	Hyphomicrobiales	Hyphomicrobiaceae	Pedomicrobium	0	0	0.00387023	0	0	0	0	0	0	0	0	0	0	0	0	0	0	0	0	0
ASV333	Bacteria	Bacteroidota	Bacteroidia	Chitinophagales	Chitinophagaceae	Ferruginibacter	0	0	0	0	0.00185457	0.00257462	0	0	0	0	0	0	0	0	0	0	0	0	0	0
ASV334	Bacteria	Acidobacteriota	Acidobacteriae	Terriglobales	Unclassified	Unclassified	0	0	0	0	0	0	0.0019866	0.00186936	0	0	0	0	0	0	0	0	0	0	0	0
ASV335	Bacteria	Chloroflexota	AD3	Unclassified	Unclassified	Unclassified	0.000921612	0.00114396	0.000455322	0.000987202	0	0	0	0	0	0	0	0	0	0	0	0	0	0	0	0
ASV336	Bacteria	Chloroflexota	AD3	Unclassified	Unclassified	Unclassified	0.000486406	0.00100668	0.00140391	0.000810916	0	0	0	0	0	0	0	0	0	0	0	0	0	0	0	0
ASV337	Bacteria	Methylomirabilota	Methylomirabilia	Rokubacteriales	Unclassified	Unclassified	0	0	0	0	0.00168205	0	0.00112964	0.00120959	0	0	0	0	0	0	0	0	0	0	0	0
ASV338	Bacteria	Bacteroidota	Bacteroidia	Chitinophagales	37-13	Unclassified	0	0	0	0	0.00138014	0.00183278	0.000584294	0.00043985	0	0	0	0	0	0	0	0	0	0	0	0
ASV339	Bacteria	Chloroflexota	AD3	Unclassified	Unclassified	Unclassified	0	0.00457582	0	0	0	0	0	0	0	0	0	0	0	0	0	0	0	0	0	0
ASV340	Bacteria	Actinomycetota	Actinobacteria	Kitasatosporales	Streptomycetaceae	Unclassified	0	0	0.00379435	0	0	0	0	0	0	0	0	0	0	0	0	0	0	0	0	0
ASV341	Bacteria	Acidobacteriota	Acidobacteriae	Terriglobales	Unclassified	Unclassified	0	0	0	0	0.00168205	0	0.00237613	0	0	0	0	0	0	0	0	0	0	0	0	0
ASV342	Bacteria	Pseudomonadota	Alphaproteobacteria	Hyphomicrobiales	Xanthobacteraceae	Unclassified	0	0	0	0	0.00103511	0.00157095	0.0006622	0.000843047	0	0	0	0	0	0	0	0	0	0	0	0
ASV343	Bacteria	Chloroflexota	AD3	Unclassified	Unclassified	Unclassified	0.000716809	0.0010982	0.00129008	0.000458344	0	0	0	0	0	0	0	0	0	0	0	0	0	0	0	0
ASV344	Bacteria	Planctomycetota	Planctomycetes	Gemmatales	Gemmataceae	Unclassified	0	0	0	0.00349046	0	0	0	0	0	0	0	0	0	0	0	0	0	0	0	0
ASV345	Bacteria	Pseudomonadota	Alphaproteobacteria	Hyphomicrobiales	Xanthobacteraceae	Bradyrhizobium	0	0	0	0	0.000776331	0.00174551	0.000584294	0.000953009	0	0	0	0	0	0	0	0	0	0	0	0
ASV346	Bacteria	Acidobacteriota	Acidobacteriae	Subgroup 2	Unclassified	Unclassified	0	0	0	0	0	0.00432013	0	0	0	0	0	0	0	0	0	0	0	0	0	0
ASV347	Bacteria	Actinomycetota	MB-A2-108	Unclassified	Unclassified	Unclassified	0	0	0	0	0	0	0.00163602	0.00208929	0	0	0	0	0	0	0	0	0	0	0	0
ASV348	Bacteria	Chloroflexota	AD3	Unclassified	Unclassified	Unclassified	0.000588808	0.00077789	0.000569152	0.000705144	0	0	0	0.000843047	0	0	0	0	0	0	0	0	0	0	0	0
ASV349	Bacteria	Acidobacteriota	Vicinamibacteria	Vicinamibacterales	Unclassified	Unclassified	0	0.00201336	0.00204895	0	0	0	0	0	0	0	0	0	0	0	0	0	0	0	0	0
ASV350	Bacteria	Methylomirabilota	Methylomirabilia	Rokubacteriales	Unclassified	Unclassified	0	0	0.00371846	0	0	0	0	0	0	0	0	0	0	0	0	0	0	0	0	0
ASV351	Bacteria	Bacteroidota	Bacteroidia	Chitinophagales	Chitinophagaceae	Unclassified	0	0	0	0	0	0	0.00225927	0.00146617	0	0	0	0	0	0	0	0	0	0	0	0
ASV352	Bacteria	Chloroflexota	AD3	Unclassified	Unclassified	Unclassified	0.000998413	0.000960922	0.000569152	0.000775658	0	0	0	0	0	0	0	0	0	0	0	0	0	0	0	0
ASV353	Bacteria	Acidobacteriota	Acidobacteriae	Bryobacterales	Bryobacteraceae	Bryobacter	0.000588808	0	0.00125213	0.00144555	0	0	0	0	0	0	0	0	0	0	0	0	0	0	0	0
ASV354	Bacteria	Gemmatimonadota	Gemmatimonadia	Gemmatimonadales	Gemmatimonadaceae	Unclassified	0.000307204	0.00210488	0.000645039	0.000775658	0	0	0	0	0	0	0	0	0	0	0	0	0	0	0	0
ASV355	Bacteria	Pseudomonadota	Gammaproteobacteria	Burkholderiales	Nitrosomonadaceae	Ellin6067	0	0.0010982	0	0.00257378	0	0	0	0	0	0	0	0	0	0	0	0	0	0	0	0
ASV356	Bacteria	Chloroflexota	Chloroflexia	Thermomicrobiales	JG30-KF-CM45	Unclassified	0	0	0.00368052	0	0	0	0	0	0	0	0	0	0	0	0	0	0	0	0	0
ASV357	Bacteria	Acidobacteriota	Acidobacteriae	Terriglobales	Unclassified	Unclassified	0	0	0	0	0	0.00423285	0	0	0	0	0	0	0	0	0	0	0	0	0	0
ASV358	Bacteria	Chloroflexota	Gitt-GS-136	Unclassified	Unclassified	Unclassified	0	0	0.00364257	0	0	0	0	0	0	0	0	0	0	0	0	0	0	0	0	0
ASV359	Bacteria	Chloroflexota	P2-11E	Unclassified	Unclassified	Unclassified	0	0	0.00254221	0.00102246	0	0	0	0	0	0	0	0	0	0	0	0	0	0	0	0
ASV360	Bacteria	Pseudomonadota	Alphaproteobacteria	Hyphomicrobiales	Xanthobacteraceae	Nitrobacter	0	0	0	0	0.00112137	0.00165823	0.000623247	0.000586467	0	0	0	0	0	0	0	0	0	0	0	0
ASV361	Bacteria	Planctomycetota	Planctomycetes	Isosphaerales	Isosphaeraceae	Aquisphaera	0.00076801	0.000411824	0.00110036	0.000951944	0	0	0	0	0	0	0	0	0	0	0	0	0	0	0	0
ASV362	Bacteria	Pseudomonadota	Alphaproteobacteria	Hyphomicrobiales	Beijerinckiaceae	Methylocapsa	0.000716809	0.00151002	0.000607095	0.00063463	0	0	0	0	0	0	0	0	0	0	0	0	0	0	0	0
ASV363	Bacteria	Acidobacteriota	Acidobacteriae	Subgroup 2	Unclassified	Unclassified	0.000716809	0.000411824	0	0.00204492	0	0	0	0	0	0	0	0	0	0	0	0	0	0	0	0
ASV364	Bacteria	Gemmatimonadota	Gemmatimonadia	Gemmatimonadales	Gemmatimonadaceae	Unclassified	0.000563207	0.00146426	0.000758869	0.000740401	0	0	0	0	0	0	0	0	0	0	0	0	0	0	0	0
ASV365	Bacteria	Chloroflexota	AD3	Unclassified	Unclassified	Unclassified	0.000563207	0.00137275	0.000379435	0.00116349	0	0	0	0	0	0	0	0	0	0	0	0	0	0	0	0
ASV366	Bacteria	Gemmatimonadota	Gemmatimonadia	Gemmatimonadales	Gemmatimonadaceae	Unclassified	0.000563207	0.00178457	0.000758869	0.000493601	0	0	0	0	0	0	0	0	0	0	0	0	0	0	0	0
ASV367	Bacteria	Pseudomonadota	Alphaproteobacteria	Hyphomicrobiales	Xanthobacteraceae	Nitrobacter	0	0	0.000607095	0	0.000733201	0.00130913	0.000779059	0.00043985	0	0	0	0	0	0	0	0	0	0	0	0
ASV368	Bacteria	Pseudomonadota	Alphaproteobacteria	Hyphomicrobiales	Hyphomicrobiaceae	Pedomicrobium	0	0	0	0.00334943	0	0	0	0	0	0	0	0	0	0	0	0	0	0	0	0
ASV369	Bacteria	Acidobacteriota	Acidobacteriae	Terriglobales	Unclassified	Unclassified	0	0	0	0	0.000733201	0.00340374	0	0	0	0	0	0	0	0	0	0	0	0	0	0
ASV370	Bacteria	Bacteroidota	Bacteroidia	Chitinophagales	Chitinophagaceae	Terrimonas	0	0	0	0	0	0	0.00225927	0.00135621	0	0	0	0	0	0	0	0	0	0	0	0
ASV372	Bacteria	Acidobacteriota	Acidobacteriae	Solibacterales	Solibacteraceae	Candidatus Solibacter	0.00120322	0	0.000758869	0.000951944	0	0	0	0	0	0	0	0	0	0	0	0	0	0	0	0
ASV373	Bacteria	Pseudomonadota	Alphaproteobacteria	Hyphomicrobiales	Beijerinckiaceae	Methylocapsa	0.000716809	0.0014185	0.000910643	0.000387829	0	0	0	0	0	0	0	0	0	0	0	0	0	0	0	0
ASV374	Bacteria	Acidobacteriota	Holophagae	Subgroup 7	Unclassified	Unclassified	0.000486406	0.00105244	0	0.00183337	0	0	0	0	0	0	0	0	0	0	0	0	0	0	0	0
ASV375	Bacteria	Acidobacteriota	Vicinamibacteria	Vicinamibacterales	Unclassified	Unclassified	0	0	0	0	0.00129388	0	0.00249299	0	0	0	0	0	0	0	0	0	0	0	0	0
ASV376	Bacteria	Pseudomonadota	Alphaproteobacteria	Hyphomicrobiales	Xanthobacteraceae	Unclassified	0	0	0	0	0.00125075	0.0013964	0.000701153	0.000549813	0	0	0	0	0	0	0	0	0	0	0	0
ASV377	Bacteria	Acidobacteriota	Acidobacteriae	Subgroup 2	Unclassified	Unclassified	0	0	0	0	0.000991978	0	0.00124649	0.00142951	0	0	0	0	0	0	0	0	0	0	0	0
ASV378	Bacteria	Acidobacteriota	Vicinamibacteria	Vicinamibacterales	Unclassified	Unclassified	0	0	0	0	0	0	0.00151916	0.00201598	0	0	0	0	0	0	0	0	0	0	0	0
ASV379	Bacteria	Unclassified	Unclassified	Unclassified	Unclassified	Unclassified	0.00122882	0	0	0.00158657	0	0	0	0	0	0	0	0	0	0	0	0	0	0	0	0
ASV380	Bacteria	Gemmatimonadota	Gemmatimonadia	Gemmatimonadales	Gemmatimonadaceae	Unclassified	0.000460806	0.00169305	0.000720926	0.000669887	0	0	0	0	0	0	0	0	0	0	0	0	0	0	0	0
ASV381	Bacteria	Chloroflexota	AD3	Unclassified	Unclassified	Unclassified	0.000256003	0.00219639	0.000607095	0.000669887	0	0	0	0	0	0	0	0	0	0	0	0	0	0	0	0
ASV382	Bacteria	Bacillota	Clostridia	Clostridiales	Clostridiaceae	Clostridium	0	0	0	0.00327892	0	0	0	0	0	0	0	0	0	0	0	0	0	0	0	0
ASV383	Bacteria	Bacteroidota	Bacteroidia	Chitinophagales	Chitinophagaceae	Unclassified	0	0	0	0	0	0	0	0.00340884	0	0	0	0	0	0	0	0	0	0	0	0
ASV384	Bacteria	Chloroflexota	P2-11E	Unclassified	Unclassified	Unclassified	0.00235523	0	0	0	0	0	0	0	0	0	0	0	0	0	0	0	0	0	0	0
ASV385	Bacteria	Chloroflexota	AD3	Unclassified	Unclassified	Unclassified	0.000896011	0	0.000645039	0.00141029	0	0	0	0	0	0	0	0	0	0	0	0	0	0	0	0
ASV386	Bacteria	Chloroflexota	AD3	Unclassified	Unclassified	Unclassified	0.000870411	0.0010982	0.000303548	0.000916687	0	0	0	0	0	0	0	0	0	0	0	0	0	0	0	0
ASV387	Bacteria	Chloroflexota	AD3	Unclassified	Unclassified	Unclassified	0.000844811	0.0010982	0.000682982	0.000599372	0	0	0	0	0	0	0	0	0	0	0	0	0	0	0	0
ASV388	Bacteria	Acidobacteriota	Holophagae	Subgroup 7	Unclassified	Unclassified	0	0.00420976	0	0	0	0	0	0	0	0	0	0	0	0	0	0	0	0	0	0
ASV389	Bacteria	Pseudomonadota	Alphaproteobacteria	Hyphomicrobiales	Xanthobacteraceae	Pseudolabrys	0	0	0	0	0	0.00379647	0.000194765	0	0	0	0	0	0	0	0	0	0	0	0	0
ASV390	Bacteria	Acidobacteriota	Acidobacteriae	Terriglobales	Unclassified	Unclassified	0	0	0	0	0	0	0.00175288	0.00172275	0	0	0	0	0	0	0	0	0	0	0	0
ASV391	Bacteria	Pseudomonadota	Gammaproteobacteria	Burkholderiales	Nitrosomonadaceae	Ellin6067	0.000256003	0.00233367	0.000948587	0.000176286	0	0	0	0	0	0	0	0	0	0	0	0	0	0	0	0
ASV392	Bacteria	Actinomycetota	Actinobacteria	Micrococcales	Micrococcaceae	Pseudarthrobacter	0	0	0	0.00320841	0	0	0	0	0	0	0	0	0	0	0.0013443	0	0	0	0.000665813	0.0176159
ASV393	Bacteria	Gemmatimonadota	Gemmatimonadia	Gemmatimonadales	Gemmatimonadaceae	Unclassified	0	0	0	0.00320841	0	0	0	0	0	0	0	0	0	0	0	0	0	0	0	0
ASV394	Bacteria	Pseudomonadota	Alphaproteobacteria	Hyphomicrobiales	KF-JG30-B3	Unclassified	0	0	0	0	0.00120763	0	0.00105173	0.00131955	0	0	0	0	0	0	0	0	0	0	0	0
ASV396	Bacteria	Acidobacteriota	Acidobacteriae	Solibacterales	Solibacteraceae	Candidatus Solibacter	0.00230403	0	0	0	0	0	0	0	0	0	0	0	0	0	0	0	0	0	0	0
ASV397	Bacteria	Acidobacteriota	Holophagae	Subgroup 7	Unclassified	Unclassified	0.00156162	0.00132699	0	0	0	0	0	0	0	0	0	0	0	0	0	0	0	0	0	0
ASV398	Bacteria	Pseudomonadota	Gammaproteobacteria	Burkholderiales	Nitrosomonadaceae	MND1	0	0.00411824	0	0	0	0	0	0	0	0	0	0	0	0	0	0	0	0	0	0
ASV399	Bacteria	Pseudomonadota	Gammaproteobacteria	Burkholderiales	Nitrosomonadaceae	MND1	0	0.00411824	0	0	0	0	0	0	0	0	0	0	0	0	0	0	0	0	0	0
ASV400	Bacteria	Verrucomicrobiota	Verrucomicrobiia	Chthoniobacterales	Chthoniobacteraceae	Candidatus Udaeobacter	0	0.00265398	0	0.00112823	0	0	0	0	0	0	0	0	0	0	0	0	0	0	0	0
ASV401	Bacteria	Pseudomonadota	Alphaproteobacteria	Reyranellales	Reyranellaceae	Reyranella	0	0	0	0.00317315	0	0	0	0	0	0	0	0	0	0	0	0	0	0	0	0
ASV402	Bacteria	Actinomycetota	Actinobacteria	Frankiales	Acidothermaceae	Acidothermus	0	0	0	0	0.00388165	0	0	0	0	0	0	0	0	0	0	0	0	0	0	0
ASV403	Bacteria	Bacteroidota	Bacteroidia	Chitinophagales	Chitinophagaceae	Unclassified	0	0	0	0	0.000991978	0	0.000973824	0.00153948	0	0	0	0	0	0	0	0	0	0	0	0
ASV404	Bacteria	Bacillota	Bacilli	Bacillales	Bacillaceae	Fictibacillus	0	0	0	0	0.000776331	0.000960028	0.00105173	0.000843047	0	0	0	0	0	0	0	0	0	0	0	0
ASV405	Bacteria	Methylomirabilota	Methylomirabilia	Rokubacteriales	Unclassified	Unclassified	0	0	0	0	0	0	0.00171393	0.00168609	0	0	0	0	0	0	0	0	0	0	0	0
ASV406	Bacteria	Chloroflexota	AD3	Unclassified	Unclassified	Unclassified	0.00227843	0	0	0	0	0	0	0	0	0	0	0	0	0	0	0	0	0	0	0
ASV407	Bacteria	Unclassified	Unclassified	Unclassified	Unclassified	Unclassified	0.00204803	0.000411824	0	0	0	0	0	0	0	0	0	0	0	0	0	0	0	0	0	0
ASV408	Bacteria	Pseudomonadota	Gammaproteobacteria	Salinisphaerales	Nevskiaceae	Stenotrophobium	0.00143362	0	0.000758869	0.000458344	0	0	0	0	0	0	0	0	0	0	0	0	0	0	0	0
ASV409	Bacteria	Chloroflexota	TK10	Unclassified	Unclassified	Unclassified	0.00128002	0	0	0.00137503	0	0	0	0	0	0	0	0	0	0	0	0	0	0	0	0
ASV410	Bacteria	Verrucomicrobiota	Verrucomicrobiia	Chthoniobacterales	Chthoniobacteraceae	Candidatus Udaeobacter	0.00074241	0.00274549	0	0	0	0	0	0	0	0	0	0	0	0	0	0	0	0	0	0
ASV411	Bacteria	Chloroflexota	Anaerolineae	Unclassified	Unclassified	Unclassified	0.00074241	0	0.00155568	0.000669887	0	0	0	0	0	0	0	0	0	0	0	0	0	0	0	0
ASV412	Bacteria	Pseudomonadota	Alphaproteobacteria	Reyranellales	Reyranellaceae	Reyranella	0	0.00407248	0	0	0	0	0	0	0	0	0	0	0	0	0	0	0	0	0	0
ASV413	Bacteria	Acidobacteriota	Thermoanaerobaculia	Thermoanaerobaculales	Thermoanaerobaculaceae	Subgroup 10	0	0	0	0.000987202	0	0.0026619	0	0	0	0	0	0	0	0	0	0	0	0	0	0
ASV414	Bacteria	Acidobacteriota	Vicinamibacteria	Vicinamibacterales	Unclassified	Unclassified	0.00225283	0	0	0	0	0	0	0	0	0	0	0	0	0	0	0	0	0	0	0
ASV415	Bacteria	Planctomycetota	Planctomycetes	Gemmatales	Gemmataceae	Unclassified	0.00120322	0	0.000531208	0.000951944	0	0	0	0	0	0	0	0	0	0	0	0	0	0	0	0
ASV416	Bacteria	Chloroflexota	AD3	Unclassified	Unclassified	Unclassified	0.00104961	0	0.000720926	0.000987202	0	0	0	0	0	0	0	0	0	0	0	0	0	0	0	0
ASV417	Bacteria	Chloroflexota	Anaerolineae	Anaerolineales	Anaerolineaceae	Unclassified	0	0.00402672	0	0	0	0	0	0	0	0	0	0	0	0	0	0	0	0	0	0
ASV418	Bacteria	Acidobacteriota	Holophagae	Subgroup 7	Unclassified	Unclassified	0	0	0.00333902	0	0	0	0	0	0	0	0	0	0	0	0	0	0	0	0	0
ASV419	Bacteria	Verrucomicrobiota	Verrucomicrobiia	Chthoniobacterales	Chthoniobacteraceae	Candidatus Udaeobacter	0	0	0.00208689	0.00116349	0	0	0	0	0	0	0	0	0	0	0	0	0	0	0	0
ASV420	Bacteria	Actinomycetota	Thermoleophilia	Solirubrobacterales	Solirubrobacteraceae	Unclassified	0	0	0	0.00310263	0	0	0	0	0	0	0	0	0	0	0	0	0	0	0	0
ASV421	Bacteria	Acidobacteriota	Vicinamibacteria	Vicinamibacterales	Unclassified	Unclassified	0.00222723	0	0	0	0	0	0	0	0	0	0	0	0	0	0	0	0	0	0	0
ASV422	Bacteria	Pseudomonadota	Alphaproteobacteria	Elsterales	Unclassified	Unclassified	0.000537607	0	0.00144185	0.000987202	0	0	0	0	0	0	0	0	0	0	0	0	0	0	0	0
ASV423	Bacteria	Chloroflexota	AD3	Unclassified	Unclassified	Unclassified	0.000537607	0.00146426	0.000645039	0.000599372	0	0	0	0	0	0	0	0	0	0	0	0	0	0	0	0
ASV424	Bacteria	Acidobacteriota	Holophagae	Subgroup 7	Unclassified	Unclassified	0	0.00398096	0	0	0	0	0	0	0	0	0	0	0	0	0	0	0	0	0	0
ASV425	Bacteria	Actinomycetota	Actinobacteria	Micrococcales	Micrococcaceae	Pseudarthrobacter	0	0.00398096	0	0	0	0	0	0	0	0	0	0	0	0	0	0	0	0	0	0
ASV426	Bacteria	Pseudomonadota	Gammaproteobacteria	Burkholderiales	Nitrosomonadaceae	MND1	0	0	0.00330108	0	0	0	0	0	0	0	0	0	0	0	0	0	0	0	0	0
ASV427	Bacteria	Pseudomonadota	Gammaproteobacteria	Burkholderiales	Comamonadaceae	Polaromonas	0	0	0.00330108	0	0	0	0	0	0	0	0	0	0	0	0	0	0	0	0	0
ASV428	Bacteria	Bacteroidota	Bacteroidia	Chitinophagales	Chitinophagaceae	Panacibacter	0	0	0	0	0.00129388	0	0.00109068	0.00106297	0	0	0	0	0	0	0	0	0	0	0	0
ASV429	Bacteria	Pseudomonadota	Alphaproteobacteria	Hyphomicrobiales	Xanthobacteraceae	Unclassified	0	0	0	0	0.00107824	0.00135277	0.0006622	0.000513159	0	0	0	0	0	0	0	0	0	0	0	0
ASV430	Bacteria	Bacteroidota	Bacteroidia	Chitinophagales	Chitinophagaceae	Terrimonas	0	0	0	0	0	0.00379647	0	0	0	0	0	0	0	0	0	0	0	0	0	0
ASV431	Bacteria	Acidobacteriota	Holophagae	Subgroup 7	Unclassified	Unclassified	0.00220163	0	0	0	0	0	0	0	0	0	0	0	0	0	0	0	0	0	0	0
ASV432	Bacteria	Planctomycetota	Planctomycetes	Gemmatales	Gemmataceae	Unclassified	0.000537607	0	0.000455322	0.00105772	0.000991978	0	0	0	0	0	0	0	0	0	0	0	0	0	0	0
ASV433	Bacteria	Chloroflexota	AD3	Unclassified	Unclassified	Unclassified	0.000435206	0.00077789	0.00098653	0.000916687	0	0	0	0	0	0	0	0	0	0	0	0	0	0	0	0
ASV434	Bacteria	Pseudomonadota	Gammaproteobacteria	Burkholderiales	Nitrosomonadaceae	Ellin6067	0.000307204	0.00215064	0.000796813	0.000211543	0	0	0	0	0	0	0	0	0	0	0	0	0	0	0	0
ASV435	Bacteria	Acidobacteriota	Acidobacteriae	Terriglobales	Unclassified	Unclassified	0	0	0	0	0.00370913	0	0	0	0	0	0	0	0	0	0	0	0	0	0	0
ASV436	Bacteria	Pseudomonadota	Alphaproteobacteria	Hyphomicrobiales	Xanthobacteraceae	Unclassified	0	0	0	0	0.00370913	0	0	0	0	0.000596659	0	0	0.000248355	0.00065665	0	0	0	0	0	0
ASV437	Bacteria	Chloroflexota	SHA-26	Unclassified	Unclassified	Unclassified	0.00107521	0	0.000531208	0.00102246	0	0	0	0	0	0	0	0	0	0	0	0	0	0	0	0
ASV438	Bacteria	Chloroflexota	AD3	Unclassified	Unclassified	Unclassified	0.000691209	0.00151002	0.000682982	0.0002468	0	0	0	0	0	0	0	0	0	0	0	0	0	0	0	0
ASV439	Bacteria	Chloroflexota	AD3	Unclassified	Unclassified	Unclassified	0.000563207	0.000732131	0.00102447	0.000705144	0	0	0	0	0	0	0	0	0	0	0	0	0	0	0	0
ASV440	Bacteria	Chloroflexota	AD3	Unclassified	Unclassified	Unclassified	0.000512007	0.00118971	0.00102447	0.000423086	0	0	0	0	0	0	0	0	0	0	0	0	0	0	0	0
ASV441	Bacteria	Gemmatimonadota	Gemmatimonadia	Gemmatimonadales	Gemmatimonadaceae	Unclassified	0.000486406	0.00169305	0.000645039	0.000423086	0	0	0	0	0	0	0	0	0	0	0	0	0	0	0	0
ASV442	Bacteria	Pseudomonadota	Gammaproteobacteria	Burkholderiales	Nitrosomonadaceae	Ellin6067	0.000358405	0.00215064	0.000645039	0.0002468	0	0	0	0	0	0	0	0	0	0	0	0	0	0	0	0
ASV443	Bacteria	Planctomycetota	Planctomycetes	Gemmatales	Gemmataceae	Unclassified	0	0	0	0	0.0011645	0	0.00140231	0.000806392	0	0	0	0	0	0	0	0	0	0	0	0
ASV444	Bacteria	Acidobacteriota	Acidobacteriae	Subgroup 2	Unclassified	Unclassified	0	0	0	0	0.000474424	0	0.00136335	0.00142951	0	0	0	0	0	0	0	0	0	0	0	0
ASV445	Bacteria	Acidobacteriota	Acidobacteriae	Terriglobales	Unclassified	Unclassified	0	0	0	0	0	0.0037092	0	0	0	0	0	0	0	0	0	0	0	0	0	0
ASV446	Bacteria	Actinomycetota	Actinobacteria	Streptosporangiales	Thermomonosporaceae	Spirillospora	0	0	0	0	0	0.0037092	0	0	0	0	0	0	0	0	0	0	0	0	0	0
ASV447	Bacteria	Myxococcota	Polyangiia	Haliangiales	Haliangiaceae	Unclassified	0	0	0	0	0	0	0	0.00311561	0	0	0	0	0	0	0	0	0	0	0	0
ASV448	Bacteria	Acidobacteriota	Acidobacteriae	Terriglobales	Unclassified	Unclassified	0.00110081	0	0.000379435	0	0.000517554	0	0.000467435	0.000256579	0	0	0	0	0	0	0	0	0	0	0	0
ASV449	Bacteria	Pseudomonadota	Gammaproteobacteria	Salinisphaerales	Nevskiaceae	Polycyclovorans	0	0.00384369	0	0	0	0	0	0	0	0	0	0	0	0	0	0	0	0	0	0
ASV450	Bacteria	Pseudomonadota	Alphaproteobacteria	Reyranellales	Reyranellaceae	Reyranella	0	0.00384369	0	0	0	0	0	0	0	0	0	0	0	0	0	0	0	0	0	0
ASV451	Bacteria	Actinomycetota	Actinobacteria	Micrococcales	Intrasporangiaceae	Oryzihumus	0	0	0.00318725	0	0	0	0	0	0	0	0	0	0	0	0	0	0	0	0	0
ASV452	Bacteria	Bacillota	Clostridia	Clostridiales	Clostridiaceae	Clostridium	0	0	0.00318725	0	0	0	0	0	0	0	0	0	0	0	0	0	0	0	0	0
ASV453	Bacteria	Actinomycetota	Acidimicrobiia	Acidimicrobiales	Acidimicrobiaceae	Unclassified	0	0	0.00144185	0.00162183	0	0	0	0	0	0	0	0	0	0	0	0	0	0	0	0
ASV454	Bacteria	Pseudomonadota	Alphaproteobacteria	Unclassified	Unclassified	Unclassified	0	0	0.00011383	0.000352572	0.00107824	0.000349101	0.000973824	0.000476505	0	0	0	0	0	0	0	0	0	0	0	0
ASV455	Bacteria	Acidobacteriota	Acidobacteriae	Terriglobales	Unclassified	Unclassified	0	0	0	0	0.00185457	0	0.000856965	0.00069643	0	0	0	0	0	0	0	0	0	0	0	0
ASV456	Bacteria	Acidobacteriota	Acidobacteriae	Bryobacterales	Bryobacteraceae	Bryobacter	0	0	0	0	0.0011645	0.00248735	0	0	0	0	0	0	0	0	0	0	0	0	0	0
ASV457	Bacteria	Pseudomonadota	Alphaproteobacteria	Hyphomicrobiales	Xanthobacteraceae	Nitrobacter	0	0	0	0	0.000862589	0.00113458	0.000740106	0.00069643	0	0	0	0	0	0	0	0	0	0	0	0
ASV458	Bacteria	Acidobacteriota	Acidobacteriae	Terriglobales	Unclassified	Unclassified	0.000998413	0	0	0.00155132	0	0	0	0	0	0	0	0	0	0	0	0	0	0	0	0
ASV459	Bacteria	Gemmatimonadota	Gemmatimonadia	Gemmatimonadales	Gemmatimonadaceae	Unclassified	0.000512007	0.00169305	0.000569152	0.000387829	0	0	0	0	0	0	0	0	0	0	0	0	0	0	0	0
ASV460	Bacteria	Chloroflexota	AD3	Unclassified	Unclassified	Unclassified	0.000204803	0.000732131	0.000227661	0.000211543	0	0	0	0.00172275	0	0	0	0	0	0	0	0	0	0	0	0
ASV461	Bacteria	Actinomycetota	Acidimicrobiia	Acidimicrobiales	Acidimicrobiaceae	Acidiferrimicrobium	0	0	0.00314931	0	0	0	0	0	0	0	0	0	0	0	0	0	0	0	0	0
ASV462	Bacteria	Candidatus Eremiobacterota	Eremiobacteria	Unclassified	Unclassified	Unclassified	0	0	0.00314931	0	0	0	0	0	0	0	0	0	0	0	0	0	0	0	0	0
ASV463	Bacteria	Pseudomonadota	Alphaproteobacteria	Reyranellales	Reyranellaceae	Reyranella	0	0	0.0017454	0.00130452	0	0	0	0	0	0	0	0	0	0	0	0	0	0	0	0
ASV464	Bacteria	Actinomycetota	Thermoleophilia	Gaiellales	Unclassified	Unclassified	0	0	0	0.00292635	0	0	0	0	0	0	0	0	0	0	0	0	0	0	0	0
ASV465	Bacteria	Acidobacteriota	Acidobacteriae	Subgroup 2	Unclassified	Unclassified	0	0	0	0	0.000776331	0	0.00116859	0.0012829	0	0	0	0	0	0	0	0	0	0	0	0
ASV466	Bacteria	Pseudomonadota	Gammaproteobacteria	Burkholderiales	Nitrosomonadaceae	Ellin6067	0.000332804	0.00169305	0.0008727	0.000317315	0	0	0	0	0	0	0	0	0	0	0	0	0	0	0	0
ASV467	Bacteria	Actinomycetota	Acidimicrobiia	Acidimicrobiales	Acidimicrobiaceae	Unclassified	0	0.00375217	0	0	0	0	0	0	0	0	0	0	0	0	0	0	0	0	0	0
ASV468	Bacteria	Myxococcota	Myxococcia	Myxococcales	Anaeromyxobacteraceae	Anaeromyxobacter	0	0.0025167	0.000607095	0.000387829	0	0	0	0	0	0	0	0	0	0	0	0	0	0	0	0
ASV469	Bacteria	Acidobacteriota	Vicinamibacteria	Vicinamibacterales	Unclassified	Unclassified	0	0	0	0.00289109	0	0	0	0	0	0	0	0	0	0	0	0	0	0	0	0
ASV470	Bacteria	Acidobacteriota	Acidobacteriae	Terriglobales	Unclassified	Unclassified	0	0	0	0	0.00133701	0.00122185	0.000506388	0.000366542	0	0	0	0	0	0	0	0	0	0	0	0
ASV471	Bacteria	Bacillota	Bacilli	Bacillales	Bacillaceae	Neobacillus	0	0	0	0	0	0.00357829	0	0	0	0	0	0	0	0	0	0	0	0	0	0
ASV472	Bacteria	Chloroflexota	AD3	Unclassified	Unclassified	Unclassified	0.000998413	0.000183033	0.000758869	0.00063463	0	0	0	0	0	0	0	0	0	0	0	0	0	0	0	0
ASV473	Bacteria	Verrucomicrobiota	Verrucomicrobiia	Pedosphaerales	Pedosphaeraceae	Unclassified	0	0.00370642	0	0	0	0	0	0	0	0	0	0	0	0	0	0	0	0	0	0
ASV474	Bacteria	Pseudomonadota	Gammaproteobacteria	Burkholderiales	Comamonadaceae	Polaromonas	0	0.00370642	0	0	0	0	0	0	0	0	0	0	0	0	0	0	0	0	0	0
ASV475	Bacteria	Bacteroidota	Bacteroidia	Chitinophagales	Chitinophagaceae	Sediminibacterium	0	0	0.00170746	0.00126926	0	0	0	0	0	0	0	0	0	0	0	0	0	0	0	0
ASV476	Bacteria	Planctomycetota	Planctomycetes	Isosphaerales	Isosphaeraceae	Aquisphaera	0	0	0	0	0.00125075	0	0.00109068	0.000879701	0	0	0	0	0	0	0	0	0	0	0	0
ASV477	Bacteria	Acidobacteriota	Acidobacteriae	Subgroup 2	Unclassified	Unclassified	0	0	0	0	0	0.00353465	0	0	0	0	0	0	0	0	0	0	0	0	0	0
ASV478	Bacteria	Planctomycetota	Phycisphaerae	Tepidisphaerales	WD2101 soil group	Unclassified	0	0	0	0	0	0	0	0.00296899	0	0	0	0	0	0	0	0	0	0	0	0
ASV479	Bacteria	Acidobacteriota	Holophagae	Subgroup 7	Unclassified	Unclassified	0.00204803	0	0	0	0	0	0	0	0	0	0	0	0	0	0	0	0	0	0	0
ASV481	Bacteria	Actinomycetota	Acidimicrobiia	Acidimicrobiales	Acidimicrobiaceae	Unclassified	0.00110081	0	0	0.00130452	0	0	0	0	0	0	0	0	0	0	0	0	0	0	0	0
ASV482	Bacteria	Bacillota	Clostridia	Clostridiales	Clostridiaceae	Clostridium	0.000870411	0.00210488	0	0	0	0	0	0	0	0	0	0	0	0	0	0	0	0	0	0
ASV483	Bacteria	Chloroflexota	AD3	Unclassified	Unclassified	Unclassified	0.000691209	0.00169305	0.000341491	0.0002468	0	0	0	0	0	0	0	0	0	0	0	0	0	0	0	0
ASV484	Bacteria	Gemmatimonadota	Gemmatimonadia	Gemmatimonadales	Gemmatimonadaceae	Unclassified	0.000460806	0.00132699	0.000607095	0.000599372	0	0	0	0	0	0	0	0	0	0	0	0	0	0	0	0
ASV485	Bacteria	Chloroflexota	AD3	Unclassified	Unclassified	Unclassified	0.000153602	0.0010982	0.000455322	0.000105772	0	0	0.00136335	0	0	0	0	0	0	0	0	0	0	0	0	0
ASV486	Bacteria	Nitrospirota	Nitrospiria	Nitrospirales	Nitrospiraceae	Nitrospira	0	0.00366066	0	0	0	0	0	0	0	0	0	0	0	0	0	0	0	0	0	0
ASV487	Bacteria	Acidobacteriota	Holophagae	Subgroup 7	Unclassified	Unclassified	0	0.000457582	0.00102447	0.00151606	0	0	0	0	0	0	0	0	0	0	0	0	0	0	0	0
ASV488	Bacteria	Actinomycetota	Thermoleophilia	Gaiellales	Gaiellaceae	Gaiella	0	0	0.000417378	0.00119874	0.00112137	0	0	0.000329888	0	0	0	0	0	0	0	0	0	0	0	0
ASV489	Bacteria	Myxococcota	Myxococcia	Myxococcales	Myxococcaceae	Unclassified	0	0	0	0.00282058	0	0	0	0	0	0	0	0	0	0	0	0	0	0	0	0
ASV490	Bacteria	Pseudomonadota	Alphaproteobacteria	Hyphomicrobiales	Xanthobacteraceae	Bradyrhizobium	0	0	0	0	0.00112137	0.00122185	0.000467435	0.000513159	0	0	0	0	0	0	0	0	0	0	0	0
ASV491	Bacteria	Pseudomonadota	Alphaproteobacteria	Hyphomicrobiales	Xanthobacteraceae	Unclassified	0	0	0	0	0.00112137	0.00126549	0.000428482	0.000513159	0	0	0	0	0	0	0	0	0	0	0	0
ASV492	Bacteria	Pseudomonadota	Alphaproteobacteria	Hyphomicrobiales	Xanthobacteraceae	Unclassified	0	0	0	0	0.000991978	0.00130913	0.000389529	0.000623121	0	0	0	0	0	0	0	0	0	0	0	0
ASV493	Bacteria	Acidobacteriota	Acidobacteriae	Terriglobales	Unclassified	Unclassified	0	0	0	0	0	0.00349101	0	0	0	0	0	0	0	0	0	0	0	0	0	0
ASV494	Bacteria	Bacteroidota	Bacteroidia	Chitinophagales	Chitinophagaceae	Terrimonas	0	0	0	0	0	0.00349101	0	0	0	0	0	0	0	0	0	0	0	0	0	0
ASV495	Bacteria	Myxococcota	Myxococcia	Myxococcales	Myxococcaceae	Unclassified	0.00202243	0	0	0	0	0	0	0	0	0	0	0	0	0	0	0	0	0	0	0
ASV496	Bacteria	Abditibacteriota	Abditibacteriia	Abditibacteriales	Abditibacteriaceae	Abditibacterium	0.00181762	0.000366066	0	0	0	0	0	0	0	0	0	0	0	0	0	0	0	0	0	0
ASV497	Bacteria	Chloroflexota	AD3	Unclassified	Unclassified	Unclassified	0.000435206	0.00169305	0.000493265	0.000423086	0	0	0	0	0	0	0	0	0	0	0	0	0	0	0	0
ASV498	Bacteria	Actinomycetota	Actinobacteria	Catenulisporales	Catenulisporaceae	Catenulispora	0	0	0.00299753	0	0	0	0	0	0	0	0	0	0	0	0	0	0	0	0	0
ASV499	Bacteria	Chloroflexota	JG30-KF-CM66	Unclassified	Unclassified	Unclassified	0	0	0.00144185	0.00144555	0	0	0	0	0	0	0	0	0	0	0	0	0	0	0	0
ASV500	Bacteria	Acidobacteriota	Holophagae	Subgroup 7	Unclassified	Unclassified	0	0	0	0.00278532	0	0	0	0	0	0	0	0	0	0	0	0	0	0	0	0
ASV501	Bacteria	Acidobacteriota	Acidobacteriae	Terriglobales	Unclassified	Unclassified	0	0	0	0.0017276	0.000431295	0	0.000311624	0.00043985	0	0	0	0	0	0	0	0	0	0	0	0
ASV502	Bacteria	Actinomycetota	Actinobacteria	Propionibacteriales	Nocardioidaceae	Kribbella	0	0	0	0	0	0	0.00307728	0	0	0	0	0	0	0	0	0	0	0	0	0
ASV503	Bacteria	Acidobacteriota	Holophagae	Subgroup 7	Unclassified	Unclassified	0.00199683	0	0	0	0	0	0	0	0	0	0	0	0	0	0	0	0	0	0	0
ASV504	Bacteria	Acidobacteriota	Vicinamibacteria	Vicinamibacterales	Unclassified	Unclassified	0.00181762	0.000320307	0	0	0	0	0	0	0	0	0	0	0	0	0	0	0	0	0	0
ASV505	Bacteria	Acidobacteriota	Vicinamibacteria	Vicinamibacterales	Unclassified	Unclassified	0.00133122	0.00118971	0	0	0	0	0	0	0	0	0	0	0	0	0	0	0	0	0	0
ASV506	Bacteria	Chloroflexota	AD3	Unclassified	Unclassified	Unclassified	0.000640008	0.000960922	0.000341491	0.000810916	0	0	0	0	0	0	0	0	0	0	0	0	0	0	0	0
ASV507	Bacteria	Chloroflexota	TK10	Unclassified	Unclassified	Unclassified	0	0.00356914	0	0	0	0	0	0	0	0	0	0	0	0	0	0	0	0	0	0
ASV508	Bacteria	Acidobacteriota	Vicinamibacteria	Vicinamibacterales	Unclassified	Unclassified	0	0	0.00129008	0.00155132	0	0	0	0	0	0	0	0	0	0	0	0	0	0	0	0
ASV509	Bacteria	Acidobacteriota	Acidobacteriae	Subgroup 2	Unclassified	Unclassified	0	0	0	0.00275006	0	0	0	0	0	0	0	0	0	0	0	0	0	0	0	0
ASV510	Bacteria	Actinomycetota	Acidimicrobiia	Acidimicrobiales	Acidimicrobiaceae	Acidiferrimicrobium	0	0	0	0.00275006	0	0	0	0	0	0	0	0	0	0	0	0	0	0	0	0
ASV511	Bacteria	Bacteroidota	Bacteroidia	Chitinophagales	Chitinophagaceae	Unclassified	0	0	0	0	0.0018977	0.00148368	0	0	0	0	0	0	0	0	0	0	0	0	0	0
ASV512	Bacteria	Pseudomonadota	Alphaproteobacteria	Reyranellales	Reyranellaceae	Reyranella	0	0	0	0	0	0.00340374	0	0	0	0	0	0	0	0	0	0	0	0	0	0
ASV513	Bacteria	Acidobacteriota	Vicinamibacteria	Vicinamibacterales	Unclassified	Unclassified	0	0	0	0	0	0	0	0.00285903	0	0	0	0	0	0	0	0	0	0	0	0
ASV514	Bacteria	Chloroflexota	AD3	Unclassified	Unclassified	Unclassified	0.00197123	0	0	0	0	0	0	0	0	0	0	0	0	0	0	0	0	0	0	0
ASV515	Bacteria	Actinomycetota	Actinobacteria	Pseudonocardiales	Pseudonocardiaceae	Crossiella	0.00133122	0	0.000948587	0	0	0	0	0	0	0	0	0	0	0	0	0	0	0	0	0
ASV516	Bacteria	Acidobacteriota	Acidobacteriae	Terriglobales	Unclassified	Unclassified	0.00115201	0.00114396	0.000265604	0	0	0	0	0	0	0	0	0	0	0	0	0	0	0	0	0
ASV517	Bacteria	Myxococcota	Myxococcia	Myxococcales	Myxococcaceae	Unclassified	0.00102401	0	0	0.00130452	0	0	0	0	0	0	0	0	0	0	0	0	0	0	0	0
ASV518	Bacteria	Actinomycetota	Actinobacteria	Micrococcales	Micrococcaceae	Pseudarthrobacter	0.000921612	0	0	0.00144555	0	0	0	0	0	0	0	0	0	0	0	0	0	0	0	0
ASV519	Bacteria	Acidobacteriota	Acidobacteriae	Terriglobales	Unclassified	Unclassified	0.000844811	0	0.000417378	0	0.000690072	0	0.000350577	0.000293234	0	0	0	0	0	0	0	0	0	0	0	0
ASV520	Bacteria	Actinomycetota	Acidimicrobiia	Acidimicrobiales	Acidimicrobiaceae	Unclassified	0.000640008	0.000274549	0.000303548	0.00133977	0	0	0	0	0	0	0	0	0	0	0	0	0	0	0	0
ASV521	Bacteria	Chloroflexota	AD3	Unclassified	Unclassified	Unclassified	0.000588808	0.000823648	0.00110036	0.0002468	0	0	0	0	0	0	0	0	0	0	0	0	0	0	0	0
ASV522	Bacteria	Pseudomonadota	Alphaproteobacteria	Acetobacterales	Acetobacteraceae	Unclassified	0	0	0.00292165	0	0	0	0	0	0	0	0	0	0	0	0	0	0	0	0	0
ASV523	Bacteria	Candidatus Eremiobacterota	Eremiobacteria	Unclassified	Unclassified	Unclassified	0	0	0.00140391	0.00141029	0	0	0	0	0	0	0	0	0	0	0	0	0	0	0	0
ASV524	Bacteria	Actinomycetota	Thermoleophilia	Gaiellales	Gaiellaceae	Gaiella	0	0	0	0	0.00202709	0	0.000895918	0.000256579	0	0	0	0	0	0	0	0	0	0	0	0
ASV525	Bacteria	Acidobacteriota	Vicinamibacteria	Vicinamibacterales	Unclassified	Unclassified	0	0	0	0	0.00138014	0	0	0.00164944	0	0	0	0	0	0	0	0	0	0	0	0
ASV526	Bacteria	Acidobacteriota	Acidobacteriae	Subgroup 2	Unclassified	Unclassified	0	0	0	0	0.000560683	0	0.0013244	0.00109963	0	0	0	0	0	0	0	0	0	0	0	0
ASV527	Bacteria	Pseudomonadota	Gammaproteobacteria	Burkholderiales	Nitrosomonadaceae	mle1-7	0	0	0	0	0	0	0.00299938	0	0	0	0	0	0	0	0	0	0	0	0	0
ASV529	Bacteria	Bacteroidota	Bacteroidia	Chitinophagales	Chitinophagaceae	Niastella	0	0	0	0	0	0	0.000311624	0.00252914	0	0	0	0	0	0	0	0	0	0	0	0
ASV530	Bacteria	Actinomycetota	Actinobacteria	Kitasatosporales	Streptomycetaceae	Streptomyces	0.00194562	0	0	0	0	0	0	0	0	0	0	0	0	0	0	0	0	0	0	0
ASV531	Bacteria	Acidobacteriota	Acidobacteriae	Terriglobales	Unclassified	Unclassified	0.000716809	0.00219639	0	0	0	0	0	0	0	0	0	0	0	0	0	0	0	0	0	0
ASV532	Bacteria	Gemmatimonadota	Gemmatimonadia	Gemmatimonadales	Gemmatimonadaceae	Unclassified	0.000486406	0.000960922	0.00098653	0.000352572	0	0	0	0	0	0	0	0	0	0	0	0	0	0	0	0
ASV533	Bacteria	Chloroflexota	AD3	Unclassified	Unclassified	Unclassified	0.000358405	0.00210488	0.000607095	0	0	0	0	0	0	0	0	0	0	0	0	0	0	0	0	0
ASV535	Bacteria	Planctomycetota	Planctomycetes	Pirellulales	Pirellulaceae	Unclassified	0	0	0	0	0.00211334	0	0	0.000989664	0	0	0	0	0	0	0	0	0	0	0	0
ASV536	Bacteria	Pseudomonadota	Alphaproteobacteria	Hyphomicrobiales	Methyloligellaceae	Unclassified	0	0	0	0	0.000431295	0.000436376	0.00163602	0.000513159	0	0	0	0	0	0	0	0	0	0	0	0
ASV538	Bacteria	Chloroflexota	P2-11E	Unclassified	Unclassified	Unclassified	0.00079361	0.00201336	0	0	0	0	0	0	0	0	0	0	0	0	0	0	0	0	0	0
ASV539	Bacteria	Acidobacteriota	Acidobacteriae	Bryobacterales	Bryobacteraceae	Bryobacter	0	0.00343187	0	0	0	0	0	0	0	0	0	0	0	0	0	0	0	0	0	0
ASV540	Bacteria	Candidatus Eremiobacterota	Eremiobacteria	Unclassified	Unclassified	Unclassified	0	0.00173881	0	0.00130452	0	0	0	0	0	0	0	0	0	0	0	0	0	0	0	0
ASV541	Bacteria	Acidobacteriota	Vicinamibacteria	Vicinamibacterales	Unclassified	Unclassified	0	0	0.00284576	0	0	0	0	0	0	0	0	0	0	0	0	0	0	0	0	0
ASV542	Bacteria	Acidobacteriota	Acidobacteriae	Subgroup 2	Unclassified	Unclassified	0	0	0.00284576	0	0	0	0	0	0	0	0	0	0	0	0	0	0	0	0	0
ASV543	Bacteria	Acidobacteriota	Acidobacteriae	Subgroup 2	Unclassified	Unclassified	0	0	0	0	0.000345036	0	0.0013244	0.00120959	0	0	0	0	0	0	0	0	0	0	0	0
ASV544	Bacteria	Acidobacteriota	Acidobacteriae	Subgroup 2	Unclassified	Unclassified	0	0	0	0	0	0.00283645	0.000389529	0	0	0	0	0	0	0	0	0	0	0	0	0
ASV545	Bacteria	Methylomirabilota	Methylomirabilia	Rokubacteriales	Unclassified	Unclassified	0.00189442	0	0	0	0	0	0	0	0	0	0	0	0	0	0	0	0	0	0	0
ASV546	Bacteria	Chloroflexota	AD3	Unclassified	Unclassified	Unclassified	0.000716809	0.000457582	0.000758869	0.000564115	0	0	0	0	0	0	0	0	0	0	0	0	0	0	0	0
ASV547	Bacteria	Pseudomonadota	Alphaproteobacteria	Hyphomicrobiales	Beijerinckiaceae	Methylocapsa	0.000435206	0.00137275	0.000455322	0.000528858	0	0	0	0	0	0	0	0	0	0	0	0	0	0	0	0
ASV548	Bacteria	Chloroflexota	Anaerolineae	Unclassified	Unclassified	Unclassified	0	0.00338611	0	0	0	0	0	0	0	0	0	0	0	0	0	0	0	0	0	0
ASV549	Bacteria	Acidobacteriota	Vicinamibacteria	Vicinamibacterales	Unclassified	Unclassified	0	0.00338611	0	0	0	0	0	0	0	0	0	0	0	0	0	0	0	0	0	0
ASV550	Bacteria	Chloroflexota	Ktedonobacteria	Ktedonobacterales	Ktedonobacteraceae	JG30a-KF-32	0	0.00178457	0.00132802	0	0	0	0	0	0	0	0	0	0	0	0	0	0	0	0	0
ASV551	Bacteria	Acidobacteriota	Acidobacteriae	Subgroup 2	Unclassified	Unclassified	0	0	0	0	0.000733201	0	0.00109068	0.00106297	0	0	0	0	0	0	0	0	0	0	0	0
ASV552	Bacteria	Acidobacteriota	Acidobacteriae	Subgroup 2	Unclassified	Unclassified	0	0	0	0	0.000517554	0	0.00116859	0.00117293	0	0	0	0	0	0	0	0	0	0	0	0
ASV553	Bacteria	Pseudomonadota	Alphaproteobacteria	Hyphomicrobiales	Methyloligellaceae	Unclassified	0	0	0	0	0.000431295	0.000392739	0.00144126	0.000659776	0	0	0	0	0	0	0	0	0	0	0	0
ASV554	Bacteria	Actinomycetota	Thermoleophilia	Gaiellales	Unclassified	Unclassified	0	0	0	0	0	0	0.00288252	0	0	0	0	0	0	0	0	0	0	0	0	0
ASV555	Bacteria	Bacteroidota	Bacteroidia	Chitinophagales	Chitinophagaceae	Niastella	0	0	0	0	0	0	0	0.00271241	0	0	0	0	0	0	0	0	0	0	0	0
ASV556	Bacteria	Actinomycetota	Actinobacteria	Pseudonocardiales	Pseudonocardiaceae	Crossiella	0.000409605	0	0.00098653	0.00109297	0	0	0	0	0	0	0	0	0	0	0	0	0	0	0	0
ASV557	Bacteria	Gemmatimonadota	Gemmatimonadia	Gemmatimonadales	Gemmatimonadaceae	Unclassified	0.000281604	0.00132699	0.000834756	0.000387829	0	0	0	0	0	0	0	0	0	0	0	0	0	0	0	0
ASV558	Bacteria	Verrucomicrobiota	Verrucomicrobiia	Chthoniobacterales	Chthoniobacteraceae	Candidatus Udaeobacter	0	0.00334035	0	0	0	0	0	0	0	0	0	0	0	0	0	0	0	0	0	0
ASV559	Bacteria	Pseudomonadota	Gammaproteobacteria	Burkholderiales	Oxalobacteraceae	Unclassified	0	0.00334035	0	0	0	0	0	0	0	0	0	0	0	0	0	0	0	0	0	0
ASV560	Bacteria	Acidobacteriota	Vicinamibacteria	Subgroup 17	Unclassified	Unclassified	0	0	0.00276987	0	0	0	0	0	0	0	0	0	0	0	0	0	0	0	0	0
ASV561	Bacteria	Pseudomonadota	Gammaproteobacteria	Pseudomonadales	Pseudomonadaceae	Pseudomonas	0	0	0.00276987	0	0	0	0	0	0	0	0	0	0	0	0	0	0	0	0	0
ASV562	Bacteria	Chloroflexota	AD3	Unclassified	Unclassified	Unclassified	0	0	0.00276987	0	0	0	0	0	0	0	0	0	0	0	0	0	0	0	0	0
ASV563	Bacteria	Pseudomonadota	Gammaproteobacteria	Burkholderiales	TRA3-20	Unclassified	0	0	0.00185923	0.000846173	0	0	0	0	0	0	0	0	0	0	0	0	0	0	0	0
ASV564	Bacteria	Chloroflexota	Chloroflexia	Thermomicrobiales	JG30-KF-CM45	Unclassified	0	0	0.00117625	0.0014808	0	0	0	0	0	0	0	0	0	0	0	0	0	0	0	0
ASV565	Bacteria	Acidobacteriota	Acidobacteriae	Bryobacterales	Bryobacteraceae	Bryobacter	0	0	0	0.00257378	0	0	0	0	0	0	0	0	0	0	0	0	0	0	0	0
ASV566	Bacteria	Actinomycetota	Actinobacteria	Kitasatosporales	Streptomycetaceae	Streptomyces	0	0	0	0	0.00314845	0	0	0	0	0	0	0	0	0	0	0	0	0	0	0
ASV567	Bacteria	Bacteroidota	Bacteroidia	Chitinophagales	Chitinophagaceae	Parasediminibacterium	0	0	0	0	0.000690072	0.000698202	0.00101278	0.000549813	0	0	0	0	0	0	0	0	0	0	0	0
ASV568	Bacteria	Bacteroidota	Bacteroidia	Chitinophagales	Chitinophagaceae	Terrimonas	0	0	0	0	0	0.00318555	0	0	0	0	0	0	0	0	0	0	0	0	0	0
ASV569	Bacteria	Pseudomonadota	Alphaproteobacteria	Hyphomicrobiales	Xanthobacteraceae	Unclassified	0	0	0	0	0	0	0.00144126	0.00131955	0	0	0	0	0	0	0	0	0	0	0	0
ASV570	Bacteria	Gemmatimonadota	Gemmatimonadia	Gemmatimonadales	Gemmatimonadaceae	Unclassified	0	0	0	0	0	0	0	0.00267576	0	0	0	0	0	0	0	0	0	0	0	0
ASV571	Bacteria	Pseudomonadota	Gammaproteobacteria	Burkholderiales	Nitrosomonadaceae	GOUTA6	0.00184322	0	0	0	0	0	0	0	0	0	0	0	0	0	0	0	0	0	0	0
ASV572	Bacteria	Actinomycetota	Actinobacteria	Kitasatosporales	Streptomycetaceae	Unclassified	0.00184322	0	0	0	0	0	0	0	0	0	0	0	0	0	0	0	0	0	0	0
ASV573	Bacteria	Actinomycetota	Thermoleophilia	Gaiellales	Unclassified	Unclassified	0.00184322	0	0	0	0	0	0	0	0	0	0	0	0	0	0	0	0	0	0	0
ASV574	Bacteria	Unclassified	Unclassified	Unclassified	Unclassified	Unclassified	0.00117762	0	0.000455322	0.000493601	0	0	0	0	0	0	0	0	0	0	0	0	0	0	0	0
ASV575	Bacteria	Acidobacteriota	Acidobacteriae	Subgroup 2	Unclassified	Unclassified	0.00110081	0	0.00110036	0	0	0	0	0	0	0	0	0	0	0	0	0	0	0	0	0
ASV576	Bacteria	Actinomycetota	Thermoleophilia	Solirubrobacterales	Solirubrobacteraceae	Conexibacter	0.00110081	0	0	0.00102246	0	0	0	0	0	0	0	0	0	0	0	0	0	0	0	0
ASV577	Bacteria	Pseudomonadota	Alphaproteobacteria	Hyphomicrobiales	Beijerinckiaceae	Methylovirgula	0.000409605	0.00132699	0	0.000951944	0	0	0	0	0	0	0	0	0	0	0	0	0	0	0	0
ASV578	Bacteria	Actinomycetota	Thermoleophilia	Solirubrobacterales	Solirubrobacteraceae	Unclassified	0	0.00329459	0	0	0	0	0	0	0	0	0	0	0	0	0	0	0	0	0	0
ASV579	Bacteria	Chloroflexota	AD3	Unclassified	Unclassified	Unclassified	0	0.00329459	0	0	0	0	0	0	0	0	0	0	0	0	0	0	0	0	0	0
ASV580	Bacteria	Actinomycetota	Thermoleophilia	Solirubrobacterales	Solirubrobacteraceae	Conexibacter	0	0	0.00273193	0	0	0	0	0	0	0	0	0	0	0	0	0	0	0	0	0
ASV581	Bacteria	Gemmatimonadota	Gemmatimonadia	Gemmatimonadales	Gemmatimonadaceae	Unclassified	0	0	0.00273193	0	0	0	0	0	0	0	0	0	0	0	0	0	0	0	0	0
ASV582	Bacteria	Acidobacteriota	Blastocatellia	2024-11-01	Unclassified	Unclassified	0	0	0	0	0.00168205	0	0	0.00120959	0	0	0	0	0	0	0	0	0	0	0	0
ASV583	Bacteria	Acidobacteriota	Acidobacteriae	Terriglobales	Unclassified	Unclassified	0	0	0	0	0.00081946	0	0.000779059	0.00120959	0	0	0	0	0	0	0	0	0	0	0	0
ASV584	Bacteria	Methylomirabilota	Methylomirabilia	Rokubacteriales	Unclassified	Unclassified	0.00143362	0.000686373	0	0	0	0	0	0	0	0	0	0	0	0	0	0	0	0	0	0
ASV585	Bacteria	Chloroflexota	AD3	Unclassified	Unclassified	Unclassified	0.000691209	0.000366066	0.000417378	0.00088143	0	0	0	0	0	0	0	0	0	0	0	0	0	0	0	0
ASV586	Bacteria	Pseudomonadota	Alphaproteobacteria	Hyphomicrobiales	Beijerinckiaceae	Methylovirgula	0.000665609	0.00100668	0	0.000810916	0	0	0	0	0	0	0	0	0	0	0	0	0	0	0	0
ASV587	Bacteria	Chloroflexota	AD3	Unclassified	Unclassified	Unclassified	0.000537607	0	0	0.00176286	0	0	0	0	0	0	0	0	0	0	0	0	0	0	0	0
ASV588	Bacteria	Acidobacteriota	Acidobacteriae	Bryobacterales	Bryobacteraceae	Bryobacter	0.000332804	0.000320307	0.0008727	0.000987202	0	0	0	0	0	0	0	0	0	0	0	0	0	0	0	0
ASV589	Bacteria	Armatimonadota	Chthonomonadia	Chthonomonadales	Chthonomonadaceae	Chthonomonas	0.000230403	0	0.000948587	0.00130452	0	0	0	0	0	0	0	0	0	0	0	0	0	0	0	0
ASV590	Bacteria	Chloroflexota	AD3	Unclassified	Unclassified	Unclassified	0.000179202	0.00187609	0.000569152	0.000282058	0	0	0	0	0	0	0	0	0	0	0	0	0	0	0	0
ASV591	Bacteria	Acidobacteriota	Acidobacteriae	Terriglobales	Unclassified	Unclassified	0.000128002	0.00151002	0	0.00116349	0	0	0	0	0	0	0	0	0	0	0	0	0	0	0	0
ASV592	Bacteria	Chloroflexota	AD3	Unclassified	Unclassified	Unclassified	0.000128002	0	0.00129008	0.00112823	0	0	0	0	0	0	0	0	0	0	0	0	0	0	0	0
ASV593	Bacteria	Myxococcota	Myxococcia	Myxococcales	Anaeromyxobacteraceae	Anaeromyxobacter	0	0.00233367	0.000341491	0.000387829	0	0	0	0	0	0	0	0	0	0	0	0	0	0	0	0
ASV594	Bacteria	Pseudomonadota	Alphaproteobacteria	Hyphomicrobiales	Xanthobacteraceae	Unclassified	0	0	0.00269399	0	0	0	0	0	0	0	0	0	0	0	0	0	0	0	0	0
ASV595	Bacteria	Pseudomonadota	Gammaproteobacteria	Lysobacterales	Rhodanobacteraceae	Rhodanobacter	0	0	0.00269399	0	0	0	0	0	0	0	0	0	0	0	0	0	0	0	0	0
ASV596	Bacteria	Pseudomonadota	Alphaproteobacteria	Acetobacterales	Acetobacteraceae	Acidiphilium	0	0	0.00269399	0	0	0	0	0	0	0	0	0	0	0	0	0	0	0	0	0
ASV597	Bacteria	Chloroflexota	Ktedonobacteria	B12-WMSP1	Unclassified	Unclassified	0	0	0.00125213	0.00133977	0	0	0	0	0	0	0	0	0	0	0	0	0	0	0	0
ASV598	Bacteria	Actinomycetota	Thermoleophilia	Solirubrobacterales	Solirubrobacteraceae	Conexibacter	0	0	0	0.00250326	0	0	0	0	0	0	0	0	0	0	0	0	0	0	0	0
ASV599	Bacteria	Methylomirabilota	Methylomirabilia	Rokubacteriales	Unclassified	Unclassified	0	0	0	0.000951944	0.0018977	0	0	0	0	0	0	0	0	0	0	0	0	0	0	0
ASV600	Bacteria	Acidobacteriota	Acidobacteriae	Subgroup 2	Unclassified	Unclassified	0	0	0	0	0.000603813	0	0.00109068	0.00106297	0	0	0	0	0	0	0	0	0	0	0	0
ASV601	Bacteria	Bacteroidota	Bacteroidia	Chitinophagales	Chitinophagaceae	Niastella	0	0	0	0	0	0.00309827	0	0	0	0	0	0	0	0	0	0	0	0	0	0
ASV602	Bacteria	Acidobacteriota	Acidobacteriae	Solibacterales	Solibacteraceae	Candidatus Solibacter	0	0	0	0	0	0.00309827	0	0	0	0	0	0	0	0	0	0	0	0	0	0
ASV603	Bacteria	Bacillota	Clostridia	Clostridiales	Clostridiaceae	Clostridium	0.00161282	0.000320307	0	0	0	0	0	0	0	0	0	0	0	0	0	0	0	0	0	0
ASV604	Bacteria	Acidobacteriota	Acidobacteriae	Bryobacterales	Bryobacteraceae	Bryobacter	0.000921612	0	0	0.00119874	0	0	0	0	0	0	0	0	0	0	0	0	0	0	0	0
ASV605	Bacteria	Pseudomonadota	Alphaproteobacteria	Hyphomicrobiales	Xanthobacteraceae	Unclassified	0.000512007	0	0.000531208	0.00126926	0	0	0	0	0	0	0	0	0	0	0	0	0	0	0	0
ASV606	Bacteria	Chloroflexota	AD3	Unclassified	Unclassified	Unclassified	0.000409605	0.00169305	0.000379435	0.0002468	0	0	0	0	0	0	0	0	0	0	0	0	0	0	0	0
ASV607	Bacteria	Pseudomonadota	Alphaproteobacteria	Acetobacterales	Acetobacteraceae	Unclassified	0.000409605	0	0.000493265	0.000846173	0.000733201	0	0	0	0	0	0	0	0	0	0	0	0	0	0	0
ASV608	Bacteria	Actinomycetota	Thermoleophilia	Gaiellales	Unclassified	Unclassified	0.000307204	0.0014185	0	0.000951944	0	0	0	0	0	0	0	0	0	0	0	0	0	0	0	0
ASV609	Bacteria	Gemmatimonadota	Gemmatimonadia	Gemmatimonadales	Gemmatimonadaceae	Unclassified	0.000256003	0.000915164	0.000910643	0.000564115	0	0	0	0	0	0	0	0	0	0	0	0	0	0	0	0
ASV610	Bacteria	Acidobacteriota	Acidobacteriae	Bryobacterales	Bryobacteraceae	Bryobacter	0	0	0.00265604	0	0	0	0	0	0	0	0	0	0	0	0	0	0	0	0	0
ASV611	Bacteria	Pseudomonadota	Alphaproteobacteria	Elsterales	Unclassified	Unclassified	0	0	0.00265604	0	0	0	0	0	0	0	0	0	0	0	0	0	0	0	0	0
ASV612	Bacteria	Acidobacteriota	Acidobacteriae	Bryobacterales	Bryobacteraceae	Bryobacter	0	0	0	0	0.00103511	0.00152732	0	0.000403196	0	0	0	0	0	0	0	0	0	0	0	0
ASV613	Bacteria	Acidobacteriota	Acidobacteriae	Subgroup 2	Unclassified	Unclassified	0	0	0	0	0.000733201	0	0.000856965	0.00113628	0	0	0	0	0	0	0	0	0	0	0	0
ASV615	Bacteria	Acidobacteriota	Vicinamibacteria	Vicinamibacterales	Unclassified	Unclassified	0	0	0	0	0	0	0.00272671	0	0	0	0	0	0	0	0	0	0	0	0	0
ASV616	Bacteria	Pseudomonadota	Alphaproteobacteria	Hyphomicrobiales	Hyphomicrobiaceae	Pedomicrobium	0	0	0	0	0	0	0.00272671	0	0	0.000894988	0	0	0	0	0	0	0	0	0	0
ASV617	Bacteria	Acidobacteriota	Acidobacteriae	Terriglobales	Unclassified	Unclassified	0	0	0	0	0	0	0.00155812	0.00109963	0	0	0	0	0	0	0	0	0	0	0	0
ASV618	Bacteria	Pseudomonadota	Gammaproteobacteria	Burkholderiales	Nitrosomonadaceae	MND1	0.00140802	0.000640615	0	0	0	0	0	0	0	0	0	0	0	0	0	0	0	0	0	0
ASV619	Bacteria	Pseudomonadota	Gammaproteobacteria	Lysobacterales	Rhodanobacteraceae	Rhodanobacter	0.000691209	0	0	0.000599372	0	0.000392739	0.000272671	0.000329888	0	0	0	0	0	0	0	0	0	0	0	0
ASV620	Bacteria	Pseudomonadota	Alphaproteobacteria	Hyphomicrobiales	Beijerinckiaceae	Methylocapsa	0.000358405	0.0014185	0.000720926	0.000176286	0	0	0	0	0	0	0	0	0	0	0	0	0	0	0	0
ASV621	Bacteria	Planctomycetota	Planctomycetes	Planctomycetales	Unclassified	Unclassified	0	0.00315732	0	0	0	0	0	0	0	0	0	0	0	0	0	0	0	0	0	0
ASV622	Bacteria	Actinomycetota	Thermoleophilia	Gaiellales	Gaiellaceae	Gaiella	0	0.00315732	0	0	0	0	0	0	0	0	0	0	0	0	0	0	0	0	0	0
ASV623	Bacteria	Pseudomonadota	Gammaproteobacteria	Burkholderiales	Unclassified	Unclassified	0	0	0.000834756	0.00165709	0	0	0	0	0	0	0	0	0	0	0	0	0	0	0	0
ASV625	Bacteria	Pseudomonadota	Alphaproteobacteria	Hyphomicrobiales	Xanthobacteraceae	Unclassified	0	0	0	0	0.00107824	0.000610927	0.000740106	0.000403196	0	0	0	0	0	0	0	0	0	0	0	0
ASV626	Bacteria	Bacillota	Bacilli	Bacillales	Bacillaceae	Peribacillus	0	0	0	0	0	0.003011	0	0	0	0	0	0	0	0	0	0	0	0	0	0
ASV627	Bacteria	Planctomycetota	Planctomycetes	Isosphaerales	Isosphaeraceae	Unclassified	0	0	0	0	0	0	0.00155812	0.00106297	0	0	0	0	0	0	0	0	0	0	0	0
ASV628	Bacteria	Acidobacteriota	Vicinamibacteria	Vicinamibacterales	Vicinamibacteraceae	Unclassified	0	0	0	0	0	0	0.00140231	0.00120959	0	0	0	0	0	0	0	0	0	0	0	0
ASV629	Bacteria	Actinomycetota	Unclassified	Unclassified	Unclassified	Unclassified	0.00174082	0	0	0	0	0	0	0	0	0	0	0	0	0	0	0	0	0	0	0
ASV630	Bacteria	Acidobacteriota	Acidobacteriae	Subgroup 2	Unclassified	Unclassified	0.00174082	0	0	0	0	0	0	0	0	0	0	0	0	0	0	0	0	0	0	0
ASV631	Bacteria	Pseudomonadota	Gammaproteobacteria	Burkholderiales	A21b	Unclassified	0.00174082	0	0	0	0	0	0	0	0	0	0	0	0	0	0	0	0	0	0	0
ASV632	Bacteria	Chloroflexota	AD3	Unclassified	Unclassified	Unclassified	0.000512007	0.00123547	0.000265604	0.000493601	0	0	0	0	0	0	0	0	0	0	0	0	0	0	0	0
ASV633	Bacteria	Pseudomonadota	Alphaproteobacteria	Hyphomicrobiales	Beijerinckiaceae	Methylocapsa	0.000358405	0.00169305	0	0.000599372	0	0	0	0	0	0.000596659	0	0	0	0	0	0	0	0	0	0
ASV634	Bacteria	Acidobacteriota	Acidobacteriae	Subgroup 2	Unclassified	Unclassified	0	0.00311156	0	0	0	0	0	0	0	0	0	0	0	0	0	0	0	0	0	0
ASV635	Bacteria	Verrucomicrobiota	Verrucomicrobiia	Chthoniobacterales	Chthoniobacteraceae	Candidatus Udaeobacter	0	0.00311156	0	0	0	0	0	0	0	0	0	0	0	0	0	0	0	0	0	0
ASV636	Bacteria	Actinomycetota	Thermoleophilia	Gaiellales	Unclassified	Unclassified	0	0.00201336	0.000493265	0.000387829	0	0	0	0	0	0	0	0	0	0	0	0	0	0	0	0
ASV637	Bacteria	Chloroflexota	Ktedonobacteria	Ktedonobacterales	Ktedonobacteraceae	JG30a-KF-32	0	0	0.00258016	0	0	0	0	0	0	0	0	0	0	0	0	0	0	0	0	0
ASV638	Bacteria	GAL15	Unclassified	Unclassified	Unclassified	Unclassified	0	0	0.00258016	0	0	0	0	0	0	0	0	0	0	0	0	0	0	0	0	0
ASV639	Bacteria	Pseudomonadota	Gammaproteobacteria	Burkholderiales	A21b	Unclassified	0	0	0	0.00239749	0	0	0	0	0	0	0	0	0	0	0	0	0	0	0	0
ASV640	Bacteria	Acidobacteriota	Blastocatellia	2024-11-01	Unclassified	Unclassified	0	0	0	0	0.00176831	0	0	0.000989664	0	0	0	0	0	0	0	0	0	0	0	0
ASV641	Bacteria	Acidobacteriota	Acidobacteriae	Bryobacterales	Bryobacteraceae	Bryobacter	0	0	0	0	0.00176831	0	0	0.000989664	0	0	0	0	0	0	0	0	0	0	0	0
ASV642	Bacteria	Acidobacteriota	Acidobacteriae	Terriglobales	Unclassified	Unclassified	0	0	0	0	0.00155266	0	0.000584294	0.000623121	0	0	0	0	0	0	0	0	0	0	0	0
ASV643	Bacteria	Acidobacteriota	Acidobacteriae	Subgroup 2	Unclassified	Unclassified	0	0	0	0	0.000560683	0	0.00105173	0.00102632	0	0	0	0	0	0	0	0	0	0	0	0
ASV644	Bacteria	Acidobacteriota	Vicinamibacteria	Vicinamibacterales	Unclassified	Unclassified	0	0	0	0	0	0.00296736	0	0	0	0	0	0	0	0	0	0	0	0	0	0
ASV645	Bacteria	Gemmatimonadota	Gemmatimonadia	Gemmatimonadales	Gemmatimonadaceae	Unclassified	0	0	0	0	0	0	0.00124649	0.00131955	0	0	0	0	0	0	0	0	0	0	0	0
ASV646	Bacteria	Actinomycetota	Acidimicrobiia	Acidimicrobiales	Acidimicrobiaceae	Acidiferrimicrobium	0	0	0	0	0	0	0	0.00249249	0	0	0	0	0	0	0	0	0	0	0	0
ASV647	Bacteria	Chloroflexota	Ktedonobacteria	Ktedonobacterales	Ktedonobacteraceae	JG30a-KF-32	0.00171522	0	0	0	0	0	0	0	0	0	0	0	0	0	0	0	0	0	0	0
ASV648	Bacteria	Gemmatimonadota	Gemmatimonadia	Gemmatimonadales	Gemmatimonadaceae	Unclassified	0.000358405	0.0010982	0.000493265	0.000564115	0	0	0	0	0	0	0	0	0	0	0	0	0	0	0	0
ASV649	Bacteria	Pseudomonadota	Gammaproteobacteria	Burkholderiales	Nitrosomonadaceae	Ellin6067	5.12007e-05	0.00173881	0.000151774	0.000810916	0	0	0	0	0	0	0	0	0	0	0	0	0	0	0	0
ASV650	Bacteria	Acidobacteriota	Holophagae	Subgroup 7	Unclassified	Unclassified	0	0.0030658	0	0	0	0	0	0	0	0	0	0	0	0	0	0	0	0	0	0
ASV651	Bacteria	Acidobacteriota	Holophagae	Subgroup 7	Unclassified	Unclassified	0	0.0030658	0	0	0	0	0	0	0	0	0	0	0	0	0	0	0	0	0	0
ASV652	Bacteria	Pseudomonadota	Alphaproteobacteria	Hyphomicrobiales	Hyphomicrobiaceae	Pedomicrobium	0	0.0030658	0	0	0	0	0	0	0	0	0	0	0	0	0	0	0	0	0	0
ASV653	Bacteria	Acidobacteriota	Holophagae	Subgroup 7	Unclassified	Unclassified	0	0.0030658	0	0	0	0	0	0	0	0	0	0	0	0	0	0	0	0	0	0
ASV654	Bacteria	Acidobacteriota	Acidobacteriae	Subgroup 2	Unclassified	Unclassified	0	0	0.00254221	0	0	0	0	0	0	0	0	0	0	0	0	0	0	0	0	0
ASV655	Bacteria	Candidatus Eremiobacterota	Eremiobacteria	Unclassified	Unclassified	Unclassified	0	0	0.00254221	0	0	0	0	0	0	0	0	0	0	0	0	0	0	0	0	0
ASV656	Bacteria	Actinomycetota	Actinobacteria	Mycobacteriales	Nocardiaceae	Rhodococcus	0	0	0.00254221	0	0	0	0	0	0	0	0	0	0	0	0	0	0	0	0	0
ASV658	Bacteria	Acidobacteriota	Acidobacteriae	Bryobacterales	Bryobacteraceae	Bryobacter	0	0	0	0	0.00112137	0	0.000584294	0.000953009	0	0	0	0	0	0	0	0	0	0	0	0
ASV659	Bacteria	Acidobacteriota	Acidobacteriae	Subgroup 2	Unclassified	Unclassified	0	0	0	0	0.00081946	0	0.000779059	0.00102632	0	0	0	0	0	0	0	0	0	0	0	0
ASV660	Bacteria	Bacteroidota	Bacteroidia	Chitinophagales	Chitinophagaceae	Unclassified	0	0	0	0	0.000776331	0.00183278	0.000272671	0	0	0	0	0	0	0	0	0	0	0	0	0
ASV661	Bacteria	Planctomycetota	Planctomycetes	Pirellulales	Pirellulaceae	Pirellula	0	0	0	0	0.000733201	0	0.000856965	0.00102632	0	0	0	0	0	0	0	0	0	0	0	0
ASV662	Bacteria	Myxococcota	bacteriap25	Unclassified	Unclassified	Unclassified	0	0	0	0	0	0	0.00260985	0	0	0	0	0	0	0	0	0	0	0	0	0
ASV663	Bacteria	Bacteroidota	Bacteroidia	Chitinophagales	Chitinophagaceae	Terrimonas	0	0	0	0	0	0	0.00171393	0.000843047	0	0	0	0	0	0	0	0	0	0	0	0
ASV664	Bacteria	Planctomycetota	Planctomycetes	Pirellulales	Pirellulaceae	Unclassified	0	0	0	0	0	0	0.00148021	0.00106297	0	0	0	0	0	0	0	0	0	0	0	0
ASV665	Bacteria	Nitrospirota	Nitrospiria	Nitrospirales	Nitrospiraceae	Nitrospira	0	0	0	0	0	0	0.00136335	0.00117293	0	0	0	0	0	0	0	0	0	0	0	0
ASV666	Bacteria	Acidobacteriota	Acidobacteriae	Solibacterales	Solibacteraceae	Candidatus Solibacter	0	0	0	0	0	0	0.00136335	0.00117293	0	0	0	0	0	0	0	0	0	0	0	0
ASV667	Bacteria	Actinomycetota	Thermoleophilia	Solirubrobacterales	Solirubrobacteraceae	Conexibacter	0.00168962	0	0	0	0	0	0	0	0	0	0	0	0	0	0	0	0	0	0	0
ASV668	Bacteria	Acidobacteriota	Acidobacteriae	Subgroup 2	Unclassified	Unclassified	0.000665609	0	0	0.00141029	0	0	0	0	0	0	0	0	0	0	0	0	0	0	0	0
ASV669	Bacteria	Chloroflexota	JG30-KF-CM66	Unclassified	Unclassified	Unclassified	0	0	0.00125213	0.00116349	0	0	0	0	0	0	0	0	0	0	0	0	0	0	0	0
ASV670	Bacteria	Pseudomonadota	Gammaproteobacteria	Burkholderiales	A21b	Unclassified	0	0	0	0.00232698	0	0	0	0	0	0	0	0	0	0	0	0	0	0	0	0
ASV671	Bacteria	Acidobacteriota	Vicinamibacteria	Vicinamibacterales	Vicinamibacteraceae	Unclassified	0	0	0	0	0	0	0.00257089	0	0	0	0	0	0	0	0	0	0	0	0	0
ASV672	Bacteria	Candidatus Kryptonia	Kryptonia	Kryptoniales	BSV26	Unclassified	0	0	0	0	0	0	0.00128545	0.00120959	0	0	0	0	0	0	0	0	0	0	0	0
ASV673	Bacteria	Planctomycetota	Planctomycetes	Gemmatales	Gemmataceae	Unclassified	0	0	0	0	0	0	0.00124649	0.00124624	0	0	0	0	0	0	0	0	0	0	0	0
ASV674	Bacteria	Actinomycetota	Thermoleophilia	Gaiellales	Gaiellaceae	Gaiella	0.00115201	0	0	0	0	0	0	0.000733084	0	0	0	0	0	0	0	0	0	0	0	0
ASV675	Bacteria	Actinomycetota	Acidimicrobiia	Microtrichales	Ilumatobacteraceae	Unclassified	0.000691209	0	0.000910643	0.000493601	0	0	0	0	0	0	0	0	0	0	0	0	0	0	0	0
ASV676	Bacteria	Acidobacteriota	Holophagae	Subgroup 7	Unclassified	Unclassified	0.000435206	0.00114396	0	0.000810916	0	0	0	0	0	0	0	0	0	0	0	0	0	0	0	0
ASV677	Bacteria	Chloroflexota	AD3	Unclassified	Unclassified	Unclassified	0.000256003	0.00187609	0.000265604	0.0002468	0	0	0	0	0	0	0	0	0	0	0	0	0	0	0	0
ASV678	Bacteria	Pseudomonadota	Gammaproteobacteria	Burkholderiales	Nitrosomonadaceae	MND1	0	0.00297428	0	0	0	0	0	0	0	0	0	0	0	0	0	0	0	0	0	0
ASV679	Bacteria	Patescibacteria	Saccharimonadia	Saccharimonadales	Unclassified	Unclassified	0	0.00297428	0	0	0	0	0	0	0	0	0	0	0	0	0	0	0	0	0	0
ASV680	Bacteria	Chloroflexota	JG30-KF-CM66	Unclassified	Unclassified	Unclassified	0	0	0.00246633	0	0	0	0	0	0	0	0	0	0	0	0	0	0	0	0	0
ASV681	Bacteria	Bacteroidota	Bacteroidia	Chitinophagales	Chitinophagaceae	Parafilimonas	0	0	0	0	0.00280342	0	0	0	0	0	0	0	0	0	0	0	0	0	0	0
ASV682	Bacteria	Pseudomonadota	Alphaproteobacteria	Hyphomicrobiales	Xanthobacteraceae	Unclassified	0	0	0	0	0.00120763	0.000567289	0.000779059	0.000146617	0	0	0	0	0	0	0	0	0	0	0	0
ASV683	Bacteria	Acidobacteriota	Acidobacteriae	Subgroup 2	Unclassified	Unclassified	0	0	0	0	0.000646942	0	0.00105173	0.000843047	0	0	0	0	0	0	0	0	0	0	0	0
ASV684	Bacteria	Acidobacteriota	Acidobacteriae	Subgroup 2	Unclassified	Unclassified	0	0	0	0	0.000517554	0	0.00140231	0.000623121	0	0	0	0	0	0	0	0	0	0	0	0
ASV685	Bacteria	Chloroflexota	AD3	Unclassified	Unclassified	Unclassified	0.00163842	0	0	0	0	0	0	0	0	0	0	0	0	0	0	0	0	0	0	0
ASV686	Bacteria	Chloroflexota	P2-11E	Unclassified	Unclassified	Unclassified	0.000896011	0	0	0.00102246	0	0	0	0	0	0	0	0	0	0	0	0	0	0	0	0
ASV687	Bacteria	Actinomycetota	Thermoleophilia	Gaiellales	Unclassified	Unclassified	0.000614408	0	0.000265604	0.00116349	0	0	0	0	0	0	0	0	0	0	0	0	0	0	0	0
ASV688	Bacteria	Acidobacteriota	Acidobacteriae	Terriglobales	Unclassified	Unclassified	0.000281604	0	0.000531208	0.000846173	0	0	0.000194765	0.000366542	0	0	0	0	0	0	0	0	0	0	0	0
ASV689	Bacteria	Chloroflexota	AD3	Unclassified	Unclassified	Unclassified	0	0.00292853	0	0	0	0	0	0	0	0	0	0	0	0	0	0	0	0	0	0
ASV690	Bacteria	Unclassified	Unclassified	Unclassified	Unclassified	Unclassified	0	0.00292853	0	0	0	0	0	0	0	0	0	0	0	0	0	0	0	0	0	0
ASV691	Bacteria	Chloroflexota	P2-11E	Unclassified	Unclassified	Unclassified	0	0.00292853	0	0	0	0	0	0	0	0	0	0	0	0	0	0	0	0	0	0
ASV692	Bacteria	Acidobacteriota	Vicinamibacteria	Vicinamibacterales	Unclassified	Unclassified	0	0.00292853	0	0	0	0	0	0	0	0	0	0	0	0	0	0	0	0	0	0
ASV693	Bacteria	Acidobacteriota	Holophagae	Subgroup 7	Unclassified	Unclassified	0	0	0.00242838	0	0	0	0	0	0	0	0	0	0	0	0	0	0	0	0	0
ASV694	Bacteria	Pseudomonadota	Gammaproteobacteria	Burkholderiales	Nitrosomonadaceae	MND1	0	0	0.00242838	0	0	0	0	0	0	0	0	0	0	0	0	0	0	0	0	0
ASV695	Bacteria	Pseudomonadota	Alphaproteobacteria	Hyphomicrobiales	Xanthobacteraceae	Unclassified	0	0	0	0.000352572	0.000431295	0	0.000818012	0.000843047	0	0	0	0	0	0	0	0	0	0	0	0
ASV696	Bacteria	Acidobacteriota	Acidobacteriae	Terriglobales	Unclassified	Unclassified	0	0	0	0	0.00276029	0	0	0	0	0	0	0	0	0	0	0	0	0	0	0
ASV697	Bacteria	Acidobacteriota	Acidobacteriae	Terriglobales	Unclassified	Unclassified	0	0	0	0	0.00276029	0	0	0	0	0	0	0	0	0	0	0	0	0	0	0
ASV698	Bacteria	Acidobacteriota	Acidobacteriae	Terriglobales	Unclassified	Unclassified	0	0	0	0	0.000862589	0.00192006	0	0	0	0	0	0	0	0	0	0	0	0	0	0
ASV699	Bacteria	Acidobacteriota	Holophagae	Subgroup 7	Unclassified	Unclassified	0	0	0	0	0.000733201	0.00205097	0	0	0	0	0	0	0	0	0	0	0	0	0	0
ASV700	Bacteria	Acidobacteriota	Acidobacteriae	Subgroup 2	Unclassified	Unclassified	0	0	0	0	0.000345036	0	0.00105173	0.00106297	0	0	0	0	0	0	0	0	0	0	0	0
ASV701	Bacteria	Pseudomonadota	Gammaproteobacteria	Burkholderiales	Nitrosomonadaceae	Ellin6067	0	0	0	0	0	0	0.00249299	0	0	0	0	0	0	0	0	0	0	0	0	0
ASV702	Bacteria	Bacteroidota	Bacteroidia	Chitinophagales	Chitinophagaceae	Flavitalea	0	0	0	0	0	0	0.00190869	0.000549813	0	0	0	0.00086192	0	0	0	0	0	0.00074882	0	0
ASV703	Bacteria	Actinomycetota	Thermoleophilia	Gaiellales	Unclassified	Unclassified	0	0	0	0	0	0	0.00148021	0.000953009	0	0	0	0	0	0	0	0	0	0	0	0
ASV704	Bacteria	Actinomycetota	Actinobacteria	Frankiales	Acidothermaceae	Acidothermus	0	0	0	0	0	0	0	0.00234587	0	0	0	0	0	0	0	0	0	0	0	0
ASV705	Bacteria	Chloroflexota	Anaerolineae	Unclassified	Unclassified	Unclassified	0.00161282	0	0	0	0	0	0	0	0	0	0	0	0	0	0	0	0	0	0	0
ASV706	Bacteria	Actinomycetota	Actinobacteria	Streptosporangiales	Thermomonosporaceae	Actinocorallia	0.00081921	0	0	0.00109297	0	0	0	0	0	0	0	0	0	0	0	0	0	0	0	0
ASV707	Bacteria	GAL15	Unclassified	Unclassified	Unclassified	Unclassified	0.000640008	0	0.00110036	0.000317315	0	0	0	0	0	0	0	0	0	0	0	0	0	0	0	0
ASV708	Bacteria	Chloroflexota	AD3	Unclassified	Unclassified	Unclassified	0.000614408	0.00100668	7.58869e-05	0.000528858	0	0	0	0	0	0	0	0	0	0	0	0	0	0	0	0
ASV709	Bacteria	Chloroflexota	AD3	Unclassified	Unclassified	Unclassified	0.000460806	0.00100668	0.000569152	0.000282058	0	0	0	0	0	0	0	0	0	0	0	0	0	0	0	0
ASV710	Bacteria	Acidobacteriota	Acidobacteriae	Solibacterales	Solibacteraceae	Candidatus Solibacter	0	0.00288277	0	0	0	0	0	0	0	0	0	0	0	0	0	0	0	0	0	0
ASV711	Bacteria	Chloroflexota	JG30-KF-CM66	Unclassified	Unclassified	Unclassified	0	0.00288277	0	0	0	0	0	0	0	0	0	0	0	0	0	0	0	0	0	0
ASV712	Bacteria	Chloroflexota	Dehalococcoidia	S085	Unclassified	Unclassified	0	0.00288277	0	0	0	0	0	0	0	0	0	0	0	0	0	0	0	0	0	0
ASV713	Bacteria	Chloroflexota	P2-11E	Unclassified	Unclassified	Unclassified	0	0	0.00239044	0	0	0	0	0	0	0	0	0	0	0	0	0	0	0	0	0
ASV715	Bacteria	Pseudomonadota	Gammaproteobacteria	Burkholderiales	Nitrosomonadaceae	mle1-7	0	0	0	0	0.00194083	0	0	0.000659776	0	0	0	0	0	0	0	0	0	0	0	0
ASV716	Bacteria	Bacteroidota	Bacteroidia	Chitinophagales	Chitinophagaceae	Panacibacter	0	0	0	0	0.00125075	0	0.0013244	0	0	0	0	0	0	0	0	0	0	0	0	0
ASV717	Bacteria	Acidobacteriota	Acidobacteriae	Terriglobales	Unclassified	Unclassified	0	0	0	0	0	0.00274917	0	0	0	0	0	0	0	0	0	0	0	0	0	0
ASV718	Bacteria	Pseudomonadota	Alphaproteobacteria	Micropepsales	Micropepsaceae	Unclassified	0	0	0	0	0	0.00274917	0	0	0	0	0	0	0	0	0	0	0	0	0	0
ASV719	Bacteria	Acidobacteriota	Holophagae	Subgroup 7	Unclassified	Unclassified	0	0	0	0	0	0	0.00245404	0	0	0	0	0	0	0	0	0	0	0	0	0
ASV721	Bacteria	Pseudomonadota	Alphaproteobacteria	Elsterales	Unclassified	Unclassified	0.00158722	0	0	0	0	0	0	0	0	0	0	0	0	0	0	0	0	0	0	0
ASV722	Bacteria	Chloroflexota	AD3	Unclassified	Unclassified	Unclassified	0.00158722	0	0	0	0	0	0	0	0	0	0	0	0	0	0	0	0	0	0	0
ASV723	Bacteria	Actinomycetota	Thermoleophilia	Solirubrobacterales	Solirubrobacteraceae	Conexibacter	0.00158722	0	0	0	0	0	0	0	0	0	0	0	0	0	0	0	0	0	0	0
ASV724	Bacteria	Pseudomonadota	Alphaproteobacteria	Hyphomicrobiales	Methyloligellaceae	Unclassified	0.00081921	0	0.000303548	0.000775658	0	0	0	0	0	0	0	0	0	0	0	0	0	0	0	0
ASV725	Bacteria	Patescibacteria	Parcubacteria	Unclassified	Unclassified	Unclassified	0	0.00283701	0	0	0	0	0	0	0	0	0	0	0	0	0	0	0	0	0	0
ASV726	Bacteria	Armatimonadota	Chthonomonadia	Chthonomonadales	Chthonomonadaceae	Chthonomonas	0	0	0.00235249	0	0	0	0	0	0	0	0	0	0	0	0	0	0	0	0	0
ASV727	Bacteria	Pseudomonadota	Alphaproteobacteria	Reyranellales	Reyranellaceae	Reyranella	0	0	0.00235249	0	0	0	0	0	0	0	0	0	0	0	0	0	0	0	0	0
ASV728	Bacteria	Unclassified	Unclassified	Unclassified	Unclassified	Unclassified	0	0	0.000948587	0.00130452	0	0	0	0	0	0	0	0	0	0	0	0	0	0	0	0
ASV729	Bacteria	Pseudomonadota	Gammaproteobacteria	JG36-TzT-191	Unclassified	Unclassified	0	0	0.0008727	0.00137503	0	0	0	0	0	0	0	0	0	0	0	0	0	0	0	0
ASV730	Bacteria	Acidobacteriota	Holophagae	Subgroup 7	Unclassified	Unclassified	0	0	0	0.00218595	0	0	0	0	0	0	0	0	0	0	0	0	0	0	0	0
ASV731	Bacteria	Acidobacteriota	Acidobacteriae	Terriglobales	Unclassified	Unclassified	0	0	0	0	0.000733201	0.00196369	0	0	0	0	0	0	0	0	0	0	0	0	0	0
ASV732	Bacteria	Pseudomonadota	Gammaproteobacteria	Lysobacterales	Rhodanobacteraceae	Dokdonella	0	0	0	0	0.000603813	0.00148368	0.000272671	0.000256579	0	0	0	0	0	0	0	0	0	0	0	0
ASV733	Bacteria	Acidobacteriota	Holophagae	Subgroup 7	Unclassified	Unclassified	0	0	0	0	0.000388165	0	0.00140231	0.000623121	0	0	0	0	0	0	0	0	0	0	0	0
ASV734	Bacteria	Acidobacteriota	Acidobacteriae	Subgroup 2	Unclassified	Unclassified	0	0	0	0	0	0	0.00241508	0	0	0	0	0	0	0	0	0	0	0	0	0
ASV736	Bacteria	Pseudomonadota	Alphaproteobacteria	Rhodobacterales	Paracoccaceae	Unclassified	0.00148482	0	0	0.000105772	0	0	0	0	0	0	0	0	0	0	0	0	0	0	0	0
ASV737	Bacteria	Bacteroidota	Bacteroidia	Chitinophagales	Chitinophagaceae	Unclassified	0.000486406	0	0.000682982	0.000846173	0	0	0	0	0	0	0	0	0	0	0	0	0	0	0	0
ASV738	Bacteria	Chloroflexota	AD3	Unclassified	Unclassified	Unclassified	0.000486406	0.00100668	0.000417378	0.000317315	0	0	0	0	0	0	0	0	0	0	0	0	0	0	0	0
ASV739	Bacteria	Chloroflexota	Ktedonobacteria	Ktedonobacterales	Ktedonobacteraceae	JG30a-KF-32	0	0.00279125	0	0	0	0	0	0	0	0	0	0	0	0	0	0	0	0	0	0
ASV740	Bacteria	Planctomycetota	Planctomycetes	Gemmatales	Gemmataceae	Unclassified	0	0.00279125	0	0	0	0	0	0	0	0	0	0	0	0	0	0	0	0	0	0
ASV741	Bacteria	Acidobacteriota	Acidobacteriae	Subgroup 2	Unclassified	Unclassified	0	0	0.00231455	0	0	0	0	0	0	0	0	0	0	0	0	0	0	0	0	0
ASV742	Bacteria	Pseudomonadota	Alphaproteobacteria	Hyphomicrobiales	Xanthobacteraceae	Unclassified	0	0	0.00231455	0	0	0	0	0	0	0	0	0	0	0	0	0	0	0	0	0
ASV743	Bacteria	Actinomycetota	Thermoleophilia	Solirubrobacterales	Solirubrobacteraceae	Conexibacter	0	0	0.00231455	0	0	0	0	0	0	0	0	0	0	0	0	0	0	0	0	0
ASV744	Bacteria	Acidobacteriota	Acidobacteriae	Solibacterales	Solibacteraceae	Candidatus Solibacter	0	0	0	0.00215069	0	0	0	0	0	0	0	0	0	0	0	0	0	0	0	0
ASV745	Bacteria	Acidobacteriota	Acidobacteriae	Solibacterales	Solibacteraceae	Candidatus Solibacter	0	0	0	0	0	0	0.00237613	0	0	0	0	0	0	0	0	0	0	0	0	0
ASV746	Bacteria	Gemmatimonadota	Gemmatimonadia	Gemmatimonadales	Gemmatimonadaceae	Unclassified	0	0	0	0	0	0	0	0.00223591	0	0	0	0	0	0	0	0	0	0	0	0
ASV747	Bacteria	Acidobacteriota	Subgroup 20	Unclassified	Unclassified	Unclassified	0.00153602	0	0	0	0	0	0	0	0	0	0	0	0	0	0	0	0	0	0	0
ASV748	Bacteria	Actinomycetota	Acidimicrobiia	Acidimicrobiales	Acidimicrobiaceae	Acidiferrimicrobium	0.00153602	0	0	0	0	0	0	0	0	0	0	0	0	0	0	0	0	0	0	0
ASV749	Bacteria	Chloroflexota	Unclassified	Unclassified	Unclassified	Unclassified	0.00153602	0	0	0	0	0	0	0	0	0	0	0	0	0	0	0	0	0	0	0
ASV750	Bacteria	Chloroflexota	JG30-KF-CM66	Unclassified	Unclassified	Unclassified	0.000640008	0	0	0.001234	0	0	0	0	0	0	0	0	0	0	0	0	0	0	0	0
ASV751	Bacteria	Planctomycetota	Planctomycetes	Gemmatales	Gemmataceae	Unclassified	0.000614408	0	0.000720926	0.000599372	0	0	0	0	0	0	0	0	0	0	0	0	0	0	0	0
ASV752	Bacteria	Chloroflexota	AD3	Unclassified	Unclassified	Unclassified	0.000563207	0.00077789	0.000227661	0.000528858	0	0	0	0	0	0	0	0	0	0	0	0	0	0	0	0
ASV753	Bacteria	Chloroflexota	AD3	Unclassified	Unclassified	Unclassified	0.000358405	0.000732131	0.000341491	0.000740401	0	0	0	0	0	0	0	0	0	0	0	0	0	0	0	0
ASV754	Bacteria	Unclassified	Unclassified	Unclassified	Unclassified	Unclassified	0.000256003	0.0010982	0.000569152	0.000387829	0	0	0	0	0	0	0	0	0	0	0	0	0	0	0	0
ASV755	Bacteria	Pseudomonadota	Gammaproteobacteria	Burkholderiales	Nitrosomonadaceae	IS-44	0	0.00274549	0	0	0	0	0	0	0	0	0	0	0	0	0	0	0	0	0	0
ASV756	Bacteria	Acidobacteriota	Vicinamibacteria	Vicinamibacterales	Unclassified	Unclassified	0	0.00274549	0	0	0	0	0	0	0	0	0	0	0	0	0	0	0	0	0	0
ASV757	Bacteria	Acidobacteriota	Acidobacteriae	Subgroup 2	Unclassified	Unclassified	0	0.00274549	0	0	0	0	0	0	0	0	0	0	0	0	0	0	0	0	0	0
ASV758	Bacteria	Acidobacteriota	Holophagae	Subgroup 7	Unclassified	Unclassified	0	0.00274549	0	0	0	0	0	0	0	0	0	0	0	0	0	0	0	0	0	0
ASV759	Bacteria	Acidobacteriota	Acidobacteriae	Bryobacterales	Bryobacteraceae	Bryobacter	0	0.00274549	0	0	0	0	0	0	0	0	0	0	0	0	0	0	0	0	0	0
ASV760	Bacteria	Gemmatimonadota	Gemmatimonadia	Gemmatimonadales	Gemmatimonadaceae	Unclassified	0	0.00274549	0	0	0	0	0	0	0	0	0	0	0	0	0	0	0	0	0	0
ASV761	Bacteria	Actinomycetota	Acidimicrobiia	Acidimicrobiales	Acidimicrobiaceae	Acidiferrimicrobium	0	0	0.00227661	0	0	0	0	0	0	0	0	0	0	0	0	0	0	0	0	0
ASV762	Bacteria	Planctomycetota	Pla4 lineage	Unclassified	Unclassified	Unclassified	0	0	0.00227661	0	0	0	0	0	0	0	0	0	0	0	0	0	0	0	0	0
ASV763	Bacteria	Acidobacteriota	Vicinamibacteria	Vicinamibacterales	Unclassified	Unclassified	0	0	0	0.00211543	0	0	0	0	0	0	0	0	0	0	0	0	0	0	0	0
ASV764	Bacteria	Pseudomonadota	Alphaproteobacteria	Hyphomicrobiales	Xanthobacteraceae	Unclassified	0	0	0	0	0.00258777	0	0	0	0	0	0	0	0	0	0	0	0	0	0	0
ASV765	Bacteria	Acidobacteriota	Acidobacteriae	Subgroup 2	Unclassified	Unclassified	0	0	0	0	0.000603813	0	0.000934871	0.000806392	0	0	0	0	0	0	0	0	0	0	0	0
ASV766	Bacteria	Gemmatimonadota	Gemmatimonadia	Gemmatimonadales	Gemmatimonadaceae	Gemmatimonas	0	0	0	0	0	0.00113458	0.000584294	0.00069643	0	0	0	0	0	0	0	0	0	0	0	0
ASV767	Bacteria	Gemmatimonadota	Gemmatimonadia	Gemmatimonadales	Gemmatimonadaceae	Unclassified	0	0	0	0	0	0	0.00233718	0	0	0	0	0	0	0	0	0	0	0	0	0
ASV768	Bacteria	Unclassified	Unclassified	Unclassified	Unclassified	Unclassified	0.00151042	0	0	0	0	0	0	0	0	0	0	0	0	0	0	0	0	0	0	0
ASV769	Bacteria	Actinomycetota	Thermoleophilia	Gaiellales	Unclassified	Unclassified	0.00151042	0	0	0	0	0	0	0	0	0	0	0	0	0	0	0	0	0	0	0
ASV770	Bacteria	Pseudomonadota	Gammaproteobacteria	Burkholderiales	Nitrosomonadaceae	MND1	0.00112641	0.000686373	0	0	0	0	0	0	0	0	0	0	0	0	0	0	0	0	0	0
ASV771	Bacteria	Planctomycetota	Planctomycetes	Planctomycetales	Unclassified	Unclassified	0.000896011	0	0.000910643	0	0	0	0	0	0	0	0	0	0	0	0	0	0	0	0	0
ASV772	Bacteria	Acidobacteriota	Vicinamibacteria	Vicinamibacterales	Unclassified	Unclassified	0.000691209	0	0	0	0.00138014	0	0	0	0	0	0	0	0	0	0	0	0	0	0	0
ASV773	Bacteria	Chloroflexota	AD3	Unclassified	Unclassified	Unclassified	0.000460806	0.0010982	0.000265604	0.000352572	0	0	0	0	0	0	0	0	0	0	0	0	0	0	0	0
ASV774	Bacteria	Actinomycetota	Thermoleophilia	Gaiellales	Unclassified	Unclassified	0.000384005	0.000823648	0	0.000916687	0	0	0	0	0	0	0	0	0	0	0	0	0	0	0	0
ASV775	Bacteria	GAL15	Unclassified	Unclassified	Unclassified	Unclassified	0	0.00269973	0	0	0	0	0	0	0	0	0	0	0	0	0	0	0	0	0	0
ASV776	Bacteria	Acidobacteriota	Holophagae	Subgroup 7	Unclassified	Unclassified	0	0.00269973	0	0	0	0	0	0	0	0	0	0	0	0	0	0	0	0	0	0
ASV777	Bacteria	Chloroflexota	AD3	Unclassified	Unclassified	Unclassified	0	0.00269973	0	0	0	0	0	0	0	0	0	0	0	0	0	0	0	0	0	0
ASV778	Bacteria	Planctomycetota	Planctomycetes	Gemmatales	Gemmataceae	Unclassified	0	0.00269973	0	0	0	0	0	0	0	0	0	0	0	0	0	0	0	0	0	0
ASV779	Bacteria	Candidatus Eremiobacterota	Eremiobacteria	Unclassified	Unclassified	Unclassified	0	0.00269973	0	0	0	0	0	0	0	0	0	0	0	0	0	0	0	0	0	0
ASV780	Bacteria	Nitrospirota	Nitrospiria	Nitrospirales	Nitrospiraceae	Nitrospira	0	0	0	0.00208017	0	0	0	0	0	0	0	0	0	0	0	0	0	0	0	0
ASV781	Bacteria	Actinomycetota	Acidimicrobiia	Acidimicrobiales	Acidimicrobiaceae	Acidiferrimicrobium	0	0	0	0.00208017	0	0	0	0	0	0	0	0	0	0	0	0	0	0	0	0
ASV782	Bacteria	Verrucomicrobiota	Verrucomicrobiia	Chthoniobacterales	Chthoniobacteraceae	Candidatus Udaeobacter	0	0	0	0.00208017	0	0	0	0	0	0	0	0	0	0	0	0	0	0	0	0
ASV783	Bacteria	Verrucomicrobiota	Verrucomicrobiia	Chthoniobacterales	Chthoniobacteraceae	Candidatus Udaeobacter	0	0	0	0	0.00120763	0	0.00120754	0	0	0	0	0	0	0	0	0	0	0	0	0
ASV784	Bacteria	Planctomycetota	Planctomycetes	Isosphaerales	Isosphaeraceae	Singulisphaera	0	0	0	0	0	0.00257462	0	0	0	0	0	0	0	0	0	0	0	0	0	0
ASV785	Bacteria	Acidobacteriota	Acidobacteriae	Subgroup 2	Unclassified	Unclassified	0	0	0	0	0	0.00257462	0	0	0	0	0	0	0	0	0	0	0	0	0	0
ASV786	Bacteria	Bacteroidota	Bacteroidia	Chitinophagales	Chitinophagaceae	Terrimonas	0	0	0	0	0	0.00257462	0	0	0	0	0	0	0	0	0	0	0	0	0	0
ASV787	Bacteria	Acidobacteriota	Acidobacteriae	Terriglobales	Unclassified	Unclassified	0	0	0	0	0	0.00257462	0	0	0	0	0	0	0	0	0	0	0	0	0	0
ASV788	Bacteria	Acidobacteriota	Vicinamibacteria	Vicinamibacterales	Unclassified	Unclassified	0	0	0	0	0	0	0.0013244	0.000916355	0	0	0	0	0	0	0	0	0	0	0	0
ASV789	Bacteria	Myxococcota	bacteriap25	Unclassified	Unclassified	Unclassified	0	0	0	0	0	0	0.00109068	0.00113628	0	0	0	0	0	0	0	0	0	0	0	0
ASV790	Bacteria	Acidobacteriota	Acidobacteriae	Bryobacterales	Bryobacteraceae	Bryobacter	0.00148482	0	0	0	0	0	0	0	0	0	0	0	0	0	0	0	0	0	0	0
ASV791	Bacteria	Chloroflexota	TK10	Unclassified	Unclassified	Unclassified	0.00148482	0	0	0	0	0	0	0	0	0	0	0	0	0	0	0	0	0	0	0
ASV792	Bacteria	Pseudomonadota	Alphaproteobacteria	Hyphomicrobiales	Xanthobacteraceae	Unclassified	0.000665609	0	0.000417378	0.000740401	0	0	0	0	0	0	0	0	0	0	0	0	0	0	0	0
ASV793	Bacteria	Candidatus Eremiobacterota	Eremiobacteria	Unclassified	Unclassified	Unclassified	0.000563207	0	0.000341491	0.000951944	0	0	0	0	0	0	0	0	0	0	0	0	0	0	0	0
ASV794	Bacteria	Pseudomonadota	Alphaproteobacteria	Hyphomicrobiales	Beijerinckiaceae	Methylovirgula	0.000537607	0.00077789	0	0.000705144	0	0	0	0	0	0	0	0	0	0	0	0	0	0	0	0
ASV795	Bacteria	Acidobacteriota	Acidobacteriae	Terriglobales	Unclassified	Unclassified	0.000512007	0	0.000720926	0.000669887	0	0	0	0	0	0	0	0	0	0	0	0	0	0	0	0
ASV796	Bacteria	Chloroflexota	Unclassified	Unclassified	Unclassified	Unclassified	0.000358405	0.00114396	0.000455322	0.0002468	0	0	0	0	0	0	0	0	0	0	0	0	0	0	0	0
ASV797	Bacteria	Chloroflexota	AD3	Unclassified	Unclassified	Unclassified	0	0.00265398	0	0	0	0	0	0	0	0	0	0	0	0	0	0	0	0	0	0
ASV798	Bacteria	Acidobacteriota	Acidobacteriae	Terriglobales	Unclassified	Unclassified	0	0	0.000569152	0	0.000431295	0	0.000701153	0.000549813	0	0	0	0	0	0	0	0	0	0	0	0
ASV799	Bacteria	Candidatus Eremiobacterota	Eremiobacteria	Unclassified	Unclassified	Unclassified	0	0	0	0.00204492	0	0	0	0	0	0	0	0	0	0	0	0	0	0	0	0
ASV800	Bacteria	Acidobacteriota	Acidobacteriae	Solibacterales	Solibacteraceae	Candidatus Solibacter	0	0	0	0.00112823	0	0	0	0.000953009	0	0	0	0	0	0	0	0	0	0	0	0
ASV801	Bacteria	Chloroflexota	AD3	Unclassified	Unclassified	Unclassified	0	0	0	3.52572e-05	0	0.00074184	0.000895918	0.000623121	0	0	0	0	0	0	0	0	0	0	0	0
ASV802	Bacteria	Actinomycetota	Acidimicrobiia	Acidimicrobiales	Acidimicrobiaceae	Acidiferrimicrobium	0	0	0	0	0.00250151	0	0	0	0	0	0	0	0	0	0	0	0	0	0	0
ASV803	Bacteria	Acidobacteriota	Acidobacteriae	Terriglobales	Acidobacteriaceae (Subgroup 1)	Occallatibacter	0	0	0	0	0.00120763	0.00130913	0	0	0	0	0	0	0	0	0	0	0	0	0	0
ASV804	Bacteria	Planctomycetota	Planctomycetes	Pirellulales	Pirellulaceae	Pir4 lineage	0	0	0	0	0.00120763	0.000567289	0.000389529	0.000256579	0	0	0	0	0	0	0	0	0	0	0	0
ASV805	Bacteria	Acidobacteriota	Acidobacteriae	Subgroup 2	Unclassified	Unclassified	0	0	0	0	0.00107824	0	0.000740106	0.000513159	0	0	0	0	0	0	0	0	0	0	0	0
ASV806	Bacteria	Acidobacteriota	Acidobacteriae	Terriglobales	Unclassified	Unclassified	0	0	0	0	0.000991978	0.00152732	0	0	0	0	0	0	0	0	0	0	0	0	0	0
ASV807	Bacteria	Acidobacteriota	Subgroup 25	Unclassified	Unclassified	Unclassified	0	0	0	0	0.000776331	0	0.000623247	0.000879701	0	0	0	0	0	0	0	0	0	0	0	0
ASV808	Bacteria	Pseudomonadota	Gammaproteobacteria	Burkholderiales	Nitrosomonadaceae	mle1-7	0	0	0	0	0	0	0.00225927	0	0	0	0	0	0	0	0	0	0	0	0	0
ASV810	Bacteria	Bacteroidota	Bacteroidia	Chitinophagales	Chitinophagaceae	Puia	0	0	0	0	0	0	0.0013244	0.000879701	0	0	0	0	0	0	0	0	0	0	0	0
ASV811	Bacteria	Bacteroidota	Bacteroidia	Chitinophagales	Chitinophagaceae	Terrimonas	0	0	0	0	0	0	0	0.00212594	0	0	0	0	0	0	0	0	0	0	0	0
ASV812	Bacteria	Acidobacteriota	Acidobacteriae	Solibacterales	Solibacteraceae	Candidatus Solibacter	0	0	0	0	0	0	0	0.00212594	0	0	0	0	0	0	0	0	0	0	0	0
ASV813	Bacteria	Pseudomonadota	Gammaproteobacteria	Burkholderiales	Nitrosomonadaceae	GOUTA6	0	0	0	0	0	0	0	0.00212594	0	0	0	0	0	0	0	0	0	0	0	0
ASV814	Bacteria	Chloroflexota	AD3	Unclassified	Unclassified	Unclassified	0.00145922	0	0	0	0	0	0	0	0	0	0	0	0	0	0	0	0	0	0	0
ASV815	Bacteria	Unclassified	Unclassified	Unclassified	Unclassified	Unclassified	0.00145922	0	0	0	0	0	0	0	0	0	0	0	0	0	0	0	0	0	0	0
ASV817	Bacteria	Actinomycetota	Acidimicrobiia	Acidimicrobiales	Acidimicrobiaceae	Unclassified	0.00074241	0	0	0.000987202	0	0	0	0	0	0	0	0	0	0	0	0	0	0	0	0
ASV818	Bacteria	RCP2-54	Unclassified	Unclassified	Unclassified	Unclassified	0.000537607	0	0	0.00126926	0	0	0	0	0	0	0	0	0	0	0	0	0	0	0	0
ASV819	Bacteria	Chloroflexota	AD3	Unclassified	Unclassified	Unclassified	0.000230403	0.00118971	0.000645039	0.000176286	0	0	0	0	0	0	0	0	0	0	0	0	0	0	0	0
ASV820	Bacteria	Actinomycetota	Actinobacteria	Kitasatosporales	Streptomycetaceae	Unclassified	0	0.00260822	0	0	0	0	0	0	0	0	0	0	0	0	0	0	0	0	0	0
ASV821	Bacteria	Gemmatimonadota	S0134 terrestrial group	Unclassified	Unclassified	Unclassified	0	0.00260822	0	0	0	0	0	0	0	0	0	0	0	0	0	0	0	0	0	0
ASV822	Bacteria	Candidatus Eremiobacterota	Eremiobacteria	Unclassified	Unclassified	Unclassified	0	0.00260822	0	0	0	0	0	0	0	0	0	0	0	0	0	0	0	0	0	0
ASV823	Bacteria	Pseudomonadota	Gammaproteobacteria	Burkholderiales	A21b	Unclassified	0	0	0.00216278	0	0	0	0	0	0	0	0	0	0	0	0	0	0	0	0	0
ASV824	Bacteria	Acidobacteriota	Holophagae	Subgroup 7	Unclassified	Unclassified	0	0	0.00216278	0	0	0	0	0	0	0	0	0	0	0	0	0	0	0	0	0
ASV825	Bacteria	Methylomirabilota	Methylomirabilia	Rokubacteriales	Unclassified	Unclassified	0	0	0	0.00200966	0	0	0	0	0	0	0	0	0	0	0	0	0	0	0	0
ASV826	Bacteria	Actinomycetota	Actinobacteria	Kitasatosporales	Streptomycetaceae	Streptomyces	0	0	0	0.00200966	0	0	0	0	0	0	0	0	0	0	0	0	0	0	0	0
ASV827	Bacteria	Gemmatimonadota	Gemmatimonadia	Gemmatimonadales	Gemmatimonadaceae	Gemmatimonas	0	0	0	0	0	0.00248735	0	0	0	0	0	0	0	0	0	0	0	0	0	0
ASV828	Bacteria	Acidobacteriota	Acidobacteriae	Terriglobales	Unclassified	Unclassified	0	0	0	0	0	0.00248735	0	0	0	0	0	0	0	0	0	0	0	0	0	0
ASV829	Bacteria	Pseudomonadota	Alphaproteobacteria	Hyphomicrobiales	Xanthobacteraceae	Unclassified	0	0	0	0	0	0.00248735	0	0	0	0	0	0	0	0	0	0	0	0	0	0
ASV830	Bacteria	Bacteroidota	Bacteroidia	Chitinophagales	Chitinophagaceae	Niastella	0	0	0	0	0	0	0.00151916	0.000659776	0	0	0	0	0	0	0	0	0	0	0	0
ASV831	Bacteria	Planctomycetota	Planctomycetes	Pirellulales	Pirellulaceae	Unclassified	0	0	0	0	0	0	0.00112964	0.00102632	0	0	0	0	0	0	0	0	0	0	0	0
ASV832	Bacteria	Pseudomonadota	Alphaproteobacteria	Hyphomicrobiales	Xanthobacteraceae	Unclassified	0	0	0	0	0	0	0.000779059	0.00135621	0	0	0	0	0	0	0	0	0	0	0	0
ASV833	Bacteria	Candidatus Eremiobacterota	Eremiobacteria	Unclassified	Unclassified	Unclassified	0.00143362	0	0	0	0	0	0	0	0	0	0	0	0	0	0	0	0	0	0	0
ASV834	Bacteria	Chloroflexota	JG30-KF-CM66	Unclassified	Unclassified	Unclassified	0.00143362	0	0	0	0	0	0	0	0	0	0	0	0	0	0	0	0	0	0	0
ASV835	Bacteria	Chloroflexota	JG30-KF-CM66	Unclassified	Unclassified	Unclassified	0.000921612	0	0	0.000705144	0	0	0	0	0	0	0	0	0	0	0	0	0	0	0	0
ASV836	Bacteria	Armatimonadota	Unclassified	Unclassified	Unclassified	Unclassified	0.000691209	0	0.000569152	0.000493601	0	0	0	0	0	0	0	0	0	0	0	0	0	0	0	0
ASV837	Bacteria	Chloroflexota	AD3	Unclassified	Unclassified	Unclassified	0.000537607	0	0.00132802	0	0	0	0	0	0	0	0	0	0	0	0	0	0	0	0	0
ASV838	Bacteria	Pseudomonadota	Gammaproteobacteria	Burkholderiales	Nitrosomonadaceae	MND1	0	0.00256246	0	0	0	0	0	0	0	0	0	0	0	0	0	0	0	0	0	0
ASV839	Bacteria	Actinomycetota	Actinobacteria	Catenulisporales	Catenulisporaceae	Catenulispora	0	0	0.00212483	0	0	0	0	0	0	0	0	0	0	0	0	0	0	0	0	0
ASV840	Bacteria	Chloroflexota	P2-11E	Unclassified	Unclassified	Unclassified	0	0	0.00212483	0	0	0	0	0	0	0	0	0	0	0	0	0	0	0	0	0
ASV841	Bacteria	Unclassified	Unclassified	Unclassified	Unclassified	Unclassified	0	0	0.00140391	0.000669887	0	0	0	0	0	0	0	0	0	0	0	0	0	0	0	0
ASV842	Bacteria	Acidobacteriota	Vicinamibacteria	Vicinamibacterales	Unclassified	Unclassified	0	0	0	0.0019744	0	0	0	0	0	0	0	0	0	0	0	0	0	0	0	0
ASV843	Bacteria	Gemmatimonadota	Gemmatimonadia	Gemmatimonadales	Gemmatimonadaceae	Gemmatimonas	0	0	0	0.0019744	0	0	0	0	0	0	0	0	0	0	0	0	0	0	0	0
ASV844	Bacteria	Acidobacteriota	Holophagae	Subgroup 7	Unclassified	Unclassified	0	0	0	0.0019744	0	0	0	0	0	0	0	0	0	0	0	0	0	0	0	0
ASV845	Bacteria	Chloroflexota	Anaerolineae	Anaerolineales	Anaerolineaceae	Unclassified	0	0	0	0.0019744	0	0	0	0	0	0	0	0	0	0	0	0	0	0	0	0
ASV846	Bacteria	Chloroflexota	AD3	Unclassified	Unclassified	Unclassified	0	0	0	0.0019744	0	0	0	0	0	0	0	0	0	0	0	0	0	0	0	0
ASV847	Bacteria	Acidobacteriota	Acidobacteriae	Subgroup 2	Unclassified	Unclassified	0	0	0	0	0.00241525	0	0	0	0	0	0	0	0	0	0	0	0	0	0	0
ASV848	Bacteria	Planctomycetota	Planctomycetes	Isosphaerales	Isosphaeraceae	Unclassified	0	0	0	0	0.0014664	0.000960028	0	0	0	0	0	0	0	0	0	0	0	0	0	0
ASV849	Bacteria	Methylomirabilota	Methylomirabilia	Rokubacteriales	Unclassified	Unclassified	0	0	0	0	0.000948848	0	0	0.00124624	0	0	0	0	0	0	0	0	0	0	0	0
ASV850	Bacteria	Verrucomicrobiota	Verrucomicrobiia	Chthoniobacterales	Chthoniobacteraceae	Candidatus Udaeobacter	0	0	0	0	0	0.00244371	0	0	0	0	0	0	0	0	0	0	0	0	0	0
ASV851	Bacteria	Acidobacteriota	Acidobacteriae	Bryobacterales	Bryobacteraceae	Bryobacter	0	0	0	0	0	0.00222552	0.000194765	0	0	0	0	0	0	0	0	0	0	0	0	0
ASV852	Bacteria	Bacillota	Bacilli	Bacillales	Planococcaceae	Unclassified	0	0	0	0	0	0.00109094	0.000623247	0.000549813	0	0	0	0	0	0	0	0	0	0	0	0
ASV853	Bacteria	Candidatus Eremiobacterota	Eremiobacteria	Unclassified	Unclassified	Unclassified	0.00117762	0	0	0.000317315	0	0	0	0	0	0	0	0	0	0	0	0	0	0	0	0
ASV854	Bacteria	Pseudomonadota	Alphaproteobacteria	Hyphomicrobiales	Beijerinckiaceae	Methylocapsa	0.000460806	0.000549099	0.000303548	0.000599372	0	0	0	0	0	0	0	0	0	0	0	0	0	0	0	0
ASV855	Bacteria	Chloroflexota	AD3	Unclassified	Unclassified	Unclassified	0.000332804	0.000869406	0.000758869	0.000105772	0	0	0	0	0	0	0	0	0	0	0	0	0	0	0	0
ASV856	Bacteria	Chloroflexota	AD3	Unclassified	Unclassified	Unclassified	0.000332804	0.00100668	0.000455322	0.000282058	0	0	0	0	0	0	0	0	0	0	0	0	0	0	0	0
ASV857	Bacteria	Chloroflexota	AD3	Unclassified	Unclassified	Unclassified	0.000256003	0.00132699	0.000341491	0.0002468	0	0	0	0	0	0	0	0	0	0	0	0	0	0	0	0
ASV858	Bacteria	Verrucomicrobiota	Verrucomicrobiia	Pedosphaerales	Pedosphaeraceae	Unclassified	0	0.0025167	0	0	0	0	0	0	0	0	0	0	0	0	0	0	0	0	0	0
ASV859	Bacteria	Acidobacteriota	Acidobacteriae	Terriglobales	Unclassified	Unclassified	0	0.0025167	0	0	0	0	0	0	0	0	0	0	0	0	0	0	0	0	0	0
ASV860	Bacteria	Acidobacteriota	Holophagae	Subgroup 7	Unclassified	Unclassified	0	0	0.00208689	0	0	0	0	0	0	0	0	0	0	0	0	0	0	0	0	0
ASV861	Bacteria	Pseudomonadota	Gammaproteobacteria	Burkholderiales	A21b	Unclassified	0	0	0.00208689	0	0	0	0	0	0	0	0	0	0	0	0	0	0	0	0	0
ASV862	Bacteria	Pseudomonadota	Gammaproteobacteria	WD260	Unclassified	Unclassified	0	0	0.00208689	0	0	0	0	0	0	0	0	0	0	0	0	0	0	0	0	0
ASV863	Bacteria	Actinomycetota	Acidimicrobiia	Acidimicrobiales	Acidimicrobiaceae	Acidiferrimicrobium	0	0	0	0.00193915	0	0	0	0	0	0	0	0	0	0	0	0	0	0	0	0
ASV864	Bacteria	Acidobacteriota	Acidobacteriae	Bryobacterales	Bryobacteraceae	Bryobacter	0	0	0	0.00193915	0	0	0	0	0	0	0	0	0	0	0	0	0	0	0	0
ASV865	Bacteria	Pseudomonadota	Gammaproteobacteria	Burkholderiales	B1-7BS	Unclassified	0	0	0	0	0.00107824	0	0.000389529	0.000733084	0	0	0	0	0	0	0	0	0	0	0	0
ASV866	Bacteria	Pseudomonadota	Alphaproteobacteria	Hyphomicrobiales	Labraceae	Labrys	0	0	0	0	0.000646942	0.0010473	0	0.000586467	0	0	0	0	0	0	0	0	0	0	0	0
ASV867	Bacteria	Acidobacteriota	Acidobacteriae	Bryobacterales	Bryobacteraceae	Bryobacter	0	0	0	0	0	0.00240007	0	0	0	0	0	0	0	0	0	0	0	0	0	0
ASV868	Bacteria	Acidobacteriota	Acidobacteriae	Solibacterales	Solibacteraceae	Candidatus Solibacter	0	0	0	0	0	0	0	0.00201598	0	0	0	0	0	0	0	0	0	0	0	0
ASV869	Bacteria	Bacillota	Bacilli	Bacillales	Bacillaceae	Anoxybacillus	0	0	0	0	0	0	0	0.00201598	0	0	0	0	0	0	0	0	0	0	0	0
ASV870	Bacteria	Pseudomonadota	Gammaproteobacteria	Gammaproteobacteria Incertae Sedis	Unknown Family	Acidibacter	0.00138242	0	0	0	0	0	0	0	0	0	0	0	0	0	0	0	0	0	0	0
ASV871	Bacteria	Acidobacteriota	Holophagae	Subgroup 7	Unclassified	Unclassified	0.00110081	0.00050334	0	0	0	0	0	0	0	0	0	0	0	0	0	0	0	0	0	0
ASV872	Bacteria	Chloroflexota	AD3	Unclassified	Unclassified	Unclassified	0.000435206	0	0.00098653	0.000387829	0	0	0	0	0	0	0	0	0	0	0	0	0	0	0	0
ASV873	Bacteria	Chloroflexota	AD3	Unclassified	Unclassified	Unclassified	0.000358405	0.0010982	0.000379435	0.000211543	0	0	0	0	0	0	0	0	0	0	0	0	0	0	0	0
ASV874	Bacteria	Pseudomonadota	Alphaproteobacteria	Elsterales	Unclassified	Unclassified	0	0.00247094	0	0	0	0	0	0	0	0	0	0	0	0	0	0	0	0	0	0
ASV875	Bacteria	Gemmatimonadota	Gemmatimonadia	Gemmatimonadales	Gemmatimonadaceae	Unclassified	0	0.00247094	0	0	0	0	0	0	0	0	0	0	0	0	0	0	0	0	0	0
ASV876	Bacteria	Acidobacteriota	Acidobacteriae	Subgroup 2	Unclassified	Unclassified	0	0.00247094	0	0	0	0	0	0	0	0	0	0	0	0	0	0	0	0	0	0
ASV877	Bacteria	Verrucomicrobiota	Verrucomicrobiia	Chthoniobacterales	Chthoniobacteraceae	Candidatus Udaeobacter	0	0.00247094	0	0	0	0	0	0	0	0	0	0	0	0	0	0	0	0	0	0
ASV878	Bacteria	Gemmatimonadota	Gemmatimonadia	Gemmatimonadales	Gemmatimonadaceae	Unclassified	0	0.00128123	0	0.000916687	0	0	0	0	0	0	0	0	0	0	0	0	0	0	0	0
ASV879	Bacteria	Actinomycetota	Thermoleophilia	Solirubrobacterales	Solirubrobacteraceae	Conexibacter	0	0	0.00204895	0	0	0	0	0	0	0	0	0	0	0	0	0	0	0	0	0
ASV880	Bacteria	Bacteroidota	Bacteroidia	Chitinophagales	Chitinophagaceae	Segetibacter	0	0	0.00159363	0.000423086	0	0	0	0	0	0	0	0	0	0	0	0.00298789	0.000515697	0	0	0.00271523
ASV881	Bacteria	Actinomycetota	Acidimicrobiia	Acidimicrobiales	Acidimicrobiaceae	Acidiferrimicrobium	0	0	0.00117625	0.000810916	0	0	0	0	0	0	0	0	0	0	0	0	0	0	0	0
ASV882	Bacteria	Chloroflexota	AD3	Unclassified	Unclassified	Unclassified	0	0	0.000569152	0.00137503	0	0	0	0	0	0	0	0	0	0	0	0	0	0	0	0
ASV883	Bacteria	Chloroflexota	Chloroflexia	Thermomicrobiales	JG30-KF-CM45	Unclassified	0	0	0	0.00190389	0	0	0	0	0	0	0	0	0	0	0	0	0	0	0	0
ASV884	Bacteria	Chloroflexota	AD3	Unclassified	Unclassified	Unclassified	0	0	0	0.00190389	0	0	0	0	0	0	0	0	0	0	0	0	0	0	0	0
ASV885	Bacteria	Myxococcota	Polyangiia	Haliangiales	Haliangiaceae	Unclassified	0	0	0	0	0.00232899	0	0	0	0	0	0	0	0	0	0	0	0	0	0	0
ASV886	Bacteria	Bacillota	Bacilli	Bacillales	Bacillaceae	Ferdinandcohnia	0	0	0	0	0	0.00235643	0	0	0	0	0	0	0	0	0	0	0	0	0	0
ASV887	Bacteria	Chloroflexota	AD3	Unclassified	Unclassified	Unclassified	0	0	0	0	0	0	0.00210346	0	0	0	0	0	0	0	0	0	0	0	0	0
ASV888	Bacteria	Acidobacteriota	Vicinamibacteria	Vicinamibacterales	Unclassified	Unclassified	0	0	0	0	0	0	0.00101278	0.00102632	0	0	0	0	0	0	0	0	0	0	0	0
ASV889	Bacteria	Acidobacteriota	Vicinamibacteria	Vicinamibacterales	Unclassified	Unclassified	0	0	0	0	0	0	0.000856965	0.00117293	0	0	0	0	0	0	0	0	0	0	0	0
ASV890	Bacteria	Acidobacteriota	Acidobacteriae	Solibacterales	Solibacteraceae	Candidatus Solibacter	0	0	0	0	0	0	0	0.00197933	0	0	0	0	0	0	0	0	0	0	0	0
ASV891	Bacteria	Acidobacteriota	Acidobacteriae	Subgroup 2	Unclassified	Unclassified	0.00135682	0	0	0	0	0	0	0	0	0	0	0	0	0	0	0	0	0	0	0
ASV892	Bacteria	Gemmatimonadota	Gemmatimonadia	Gemmatimonadales	Gemmatimonadaceae	Unclassified	0.00135682	0	0	0	0	0	0	0	0	0	0	0	0	0	0	0	0	0	0	0
ASV893	Bacteria	Chloroflexota	AD3	Unclassified	Unclassified	Unclassified	0.000256003	0.00146426	0.000303548	0.000105772	0	0	0	0	0	0	0	0	0	0	0	0	0	0	0	0
ASV894	Bacteria	Acidobacteriota	Acidobacteriae	Terriglobales	Unclassified	Unclassified	0	0.00242519	0	0	0	0	0	0	0	0	0	0	0	0	0	0	0	0	0	0
ASV895	Bacteria	Methylomirabilota	Methylomirabilia	Rokubacteriales	Unclassified	Unclassified	0	0.00242519	0	0	0	0	0	0	0	0	0	0	0	0	0	0	0	0	0	0
ASV896	Bacteria	Acidobacteriota	Holophagae	Subgroup 7	Unclassified	Unclassified	0	0.00242519	0	0	0	0	0	0	0	0	0	0	0	0	0	0	0	0	0	0
ASV897	Bacteria	Chloroflexota	AD3	Unclassified	Unclassified	Unclassified	0	0.0014185	0	0.000775658	0	0	0	0	0	0	0	0	0	0	0	0	0	0	0	0
ASV898	Bacteria	Actinomycetota	Acidimicrobiia	Acidimicrobiales	Acidimicrobiaceae	Acidiferrimicrobium	0	0	0.002011	0	0	0	0	0	0	0	0	0	0	0	0	0	0	0	0	0
ASV899	Bacteria	Pseudomonadota	Gammaproteobacteria	Steroidobacterales	Steroidobacteraceae	Unclassified	0	0	0.002011	0	0	0	0	0	0	0	0	0	0	0	0	0	0	0	0	0
ASV900	Bacteria	Chloroflexota	Anaerolineae	Anaerolineales	Anaerolineaceae	Unclassified	0	0	0.002011	0	0	0	0	0	0	0	0	0	0	0	0	0	0	0	0	0
ASV901	Bacteria	Chloroflexota	AD3	Unclassified	Unclassified	Unclassified	0	0	0.002011	0	0	0	0	0	0	0	0	0	0	0	0	0	0	0	0	0
ASV902	Bacteria	Actinomycetota	Thermoleophilia	Gaiellales	Gaiellaceae	Gaiella	0	0	0.00129008	0	0	0	0	0.00069643	0	0	0	0	0	0	0	0	0	0	0	0
ASV903	Bacteria	Actinomycetota	Acidimicrobiia	Acidimicrobiales	Acidimicrobiaceae	Acidiferrimicrobium	0	0	0	0.00186863	0	0	0	0	0	0	0	0	0	0	0	0	0	0	0	0
ASV904	Bacteria	Actinomycetota	Acidimicrobiia	Acidimicrobiales	Acidimicrobiaceae	Acidiferrimicrobium	0	0	0	0	0.00228586	0	0	0	0	0	0	0	0	0	0	0	0	0	0	0
ASV905	Bacteria	Pseudomonadota	Alphaproteobacteria	Hyphomicrobiales	Rhizobiaceae	Phyllobacterium	0	0	0	0	0.00228586	0	0	0	0	0	0	0	0	0	0	0	0	0	0	0
ASV906	Bacteria	Acidobacteriota	Vicinamibacteria	Vicinamibacterales	Unclassified	Unclassified	0	0	0	0	0	0	0	0.00194267	0	0	0	0	0	0	0	0	0	0.00074882	0	0
ASV907	Bacteria	Acidobacteriota	Holophagae	Subgroup 7	Unclassified	Unclassified	0.00133122	0	0	0	0	0	0	0	0	0	0	0	0	0	0	0	0	0	0	0
ASV909	Bacteria	Unclassified	Unclassified	Unclassified	Unclassified	Unclassified	0.00133122	0	0	0	0	0	0	0	0	0	0	0	0	0	0	0	0	0	0	0
ASV910	Bacteria	Nitrospirota	Nitrospiria	Nitrospirales	Nitrospiraceae	Nitrospira	0.00133122	0	0	0	0	0	0	0	0	0	0	0	0	0	0	0	0	0	0	0
ASV912	Bacteria	Actinomycetota	Thermoleophilia	Gaiellales	Unclassified	Unclassified	0.00102401	0	0	0.000423086	0	0	0	0	0	0	0	0	0	0	0	0	0	0	0	0
ASV913	Bacteria	Pseudomonadota	Alphaproteobacteria	Elsterales	Unclassified	Unclassified	0.000921612	0	0	0.000564115	0	0	0	0	0	0	0	0	0	0	0	0	0	0	0	0
ASV914	Bacteria	Actinomycetota	Acidimicrobiia	Acidimicrobiales	Acidimicrobiaceae	Acidiferrimicrobium	0.00079361	0	0.000303548	0.000458344	0	0	0	0	0	0	0	0	0	0	0	0	0	0	0	0
ASV915	Bacteria	Chloroflexota	Anaerolineae	Unclassified	Unclassified	Unclassified	0.000614408	0	0	0.000987202	0	0	0	0	0	0	0	0	0	0	0	0	0	0	0	0
ASV916	Bacteria	Chloroflexota	AD3	Unclassified	Unclassified	Unclassified	0.000588808	0	0	0.00102246	0	0	0	0	0	0	0	0	0	0	0	0	0	0	0	0
ASV917	Bacteria	Acidobacteriota	Acidobacteriae	Terriglobales	Unclassified	Unclassified	0.000460806	0.00155578	0	0	0	0	0	0	0	0	0	0	0	0	0	0	0	0	0	0
ASV918	Bacteria	Chloroflexota	AD3	Unclassified	Unclassified	Unclassified	0.000435206	0.000869406	0.000227661	0.000352572	0	0	0	0	0	0	0	0	0	0	0	0	0	0	0	0
ASV919	Bacteria	Chloroflexota	AD3	Unclassified	Unclassified	Unclassified	0.000384005	0	0.000417378	0.000916687	0	0	0	0	0	0	0	0	0	0	0	0	0	0	0	0
ASV920	Bacteria	Chloroflexota	AD3	Unclassified	Unclassified	Unclassified	0.000358405	0.00100668	0.000417378	0.000176286	0	0	0	0	0	0	0	0	0	0	0	0	0	0	0	0
ASV921	Bacteria	Chloroflexota	AD3	Unclassified	Unclassified	Unclassified	0.000358405	0.00050334	0.000569152	0.000423086	0	0	0	0	0	0	0	0	0	0	0	0	0	0	0	0
ASV922	Bacteria	Myxococcota	Myxococcia	Myxococcales	Anaeromyxobacteraceae	Anaeromyxobacter	0.000307204	0	0.000341491	0.00109297	0	0	0	0	0	0	0	0	0	0	0	0	0	0	0	0
ASV923	Bacteria	Myxococcota	Polyangiia	Haliangiales	Haliangiaceae	Unclassified	0	0.00237943	0	0	0	0	0	0	0	0	0	0	0	0	0	0	0	0	0	0
ASV924	Bacteria	Actinomycetota	Thermoleophilia	Gaiellales	Unclassified	Unclassified	0	0.00237943	0	0	0	0	0	0	0	0	0	0	0	0	0	0	0	0	0	0
ASV925	Bacteria	Actinomycetota	Acidimicrobiia	Acidimicrobiales	Acidimicrobiaceae	Acidiferrimicrobium	0	0.00237943	0	0	0	0	0	0	0	0	0	0	0	0	0	0	0	0	0	0
ASV926	Bacteria	Pseudomonadota	Alphaproteobacteria	Hyphomicrobiales	Methyloligellaceae	Unclassified	0	0.00237943	0	0	0	0	0	0	0	0	0	0	0	0	0	0	0	0	0	0
ASV927	Bacteria	Chloroflexota	AD3	Unclassified	Unclassified	Unclassified	0	0.00237943	0	0	0	0	0	0	0	0	0	0	0	0	0	0	0	0	0	0
ASV928	Bacteria	Verrucomicrobiota	Verrucomicrobiia	Pedosphaerales	Pedosphaeraceae	Unclassified	0	0.00183033	0	0.000423086	0	0	0	0	0	0	0	0	0	0	0	0	0	0	0	0
ASV929	Bacteria	Gemmatimonadota	Gemmatimonadia	Gemmatimonadales	Gemmatimonadaceae	Unclassified	0	0	0.000796813	0.00109297	0	0	0	0	0	0	0	0	0	0	0	0	0	0	0	0
ASV930	Bacteria	Pseudomonadota	Gammaproteobacteria	Burkholderiales	Comamonadaceae	Polaromonas	0	0	0	0.00183337	0	0	0	0	0	0	0	0	0	0	0	0	0	0	0	0
ASV931	Bacteria	Pseudomonadota	Alphaproteobacteria	Hyphomicrobiales	Methyloligellaceae	Unclassified	0	0	0	0.00183337	0	0	0	0	0	0	0	0	0	0	0	0	0	0	0	0
ASV932	Bacteria	Pseudomonadota	Gammaproteobacteria	PLTA13	Unclassified	Unclassified	0	0	0	0	0.00129388	0	0	0.000806392	0	0	0	0	0	0	0	0	0	0	0	0
ASV933	Bacteria	Pseudomonadota	Alphaproteobacteria	Hyphomicrobiales	Rhodomicrobiaceae	Rhodomicrobium	0	0	0	0	0.000646942	0.00091639	0.000233718	0.000366542	0	0	0	0	0	0	0	0	0	0	0	0
ASV934	Bacteria	Planctomycetota	Planctomycetes	Pirellulales	Pirellulaceae	Pirellula	0	0	0	0	0.000560683	0	0.000779059	0.00069643	0	0	0	0	0	0	0	0	0	0	0	0
ASV935	Bacteria	Actinomycetota	Thermoleophilia	Solirubrobacterales	67-14	Unclassified	0	0	0	0	0	0.00226916	0	0	0	0	0	0	0	0	0	0	0	0	0	0
ASV936	Bacteria	Methylomirabilota	Methylomirabilia	Rokubacteriales	Unclassified	Unclassified	0	0	0	0	0	0	0.00202555	0	0	0	0	0	0	0	0	0	0	0	0	0
ASV937	Bacteria	Actinomycetota	Acidimicrobiia	Acidimicrobiales	Acidimicrobiaceae	Acidiferrimicrobium	0	0	0	0	0	0	0	0.00190602	0	0	0	0	0	0	0	0	0	0	0	0
ASV938	Bacteria	Gemmatimonadota	Gemmatimonadia	Gemmatimonadales	Gemmatimonadaceae	Unclassified	0	0	0	0	0	0	0	0.00190602	0	0	0	0	0	0	0	0	0	0	0	0
ASV939	Bacteria	Pseudomonadota	Alphaproteobacteria	Hyphomicrobiales	Rhizobiaceae	Phyllobacterium	0	0	0	0	0	0	0	0.00190602	0	0	0	0	0	0	0	0	0	0	0	0
ASV940	Bacteria	Acidobacteriota	Blastocatellia	2024-11-01	Unclassified	Unclassified	0	0	0	0	0	0	0	0.00190602	0	0	0	0	0	0	0	0	0	0	0	0
ASV941	Bacteria	Acidobacteriota	Vicinamibacteria	Vicinamibacterales	Unclassified	Unclassified	0.00130562	0	0	0	0	0	0	0	0	0	0	0	0	0	0	0	0	0	0	0
ASV942	Bacteria	Acidobacteriota	Acidobacteriae	Terriglobales	Unclassified	Unclassified	0.00130562	0	0	0	0	0	0	0	0	0	0	0	0	0	0	0	0	0	0	0
ASV943	Bacteria	Actinomycetota	Actinobacteria	Micrococcales	Micrococcaceae	Pseudarthrobacter	0.00130562	0	0	0	0	0	0	0	0	0	0	0	0	0	0.00142337	0	0.00116032	0.000227902	0.000768246	0.0178808
ASV945	Bacteria	Chloroflexota	AD3	Unclassified	Unclassified	Unclassified	0.000947212	0.000640615	0	0	0	0	0	0	0	0	0	0	0	0	0	0	0	0	0	0
ASV946	Bacteria	Chloroflexota	AD3	Unclassified	Unclassified	Unclassified	0.000614408	0.000549099	0.000227661	0.000317315	0	0	0	0	0	0	0	0	0	0	0	0	0	0	0	0
ASV947	Bacteria	Chloroflexota	AD3	Unclassified	Unclassified	Unclassified	0.000460806	0.000823648	0.000227661	0.000317315	0	0	0	0	0	0	0	0	0	0	0	0	0	0	0	0
ASV948	Bacteria	Unclassified	Unclassified	Unclassified	Unclassified	Unclassified	0.000409605	0	0	0.001234	0	0	0	0	0	0	0	0	0	0	0	0	0	0	0	0
ASV949	Bacteria	Chloroflexota	AD3	Unclassified	Unclassified	Unclassified	0.000384005	0	0.000948587	0.000387829	0	0	0	0	0	0	0	0	0	0	0	0	0	0	0	0
ASV950	Bacteria	Verrucomicrobiota	Verrucomicrobiia	Chthoniobacterales	Chthoniobacteraceae	Candidatus Udaeobacter	0	0.00233367	0	0	0	0	0	0	0	0	0	0	0	0	0	0	0	0	0	0
ASV951	Bacteria	Chloroflexota	AD3	Unclassified	Unclassified	Unclassified	0	0.00233367	0	0	0	0	0	0	0	0	0	0	0	0	0	0	0	0	0	0
ASV952	Bacteria	Planctomycetota	Planctomycetes	Gemmatales	Gemmataceae	Unclassified	0	0	0.00193512	0	0	0	0	0	0	0	0	0	0	0	0	0	0	0	0	0
ASV953	Bacteria	Chloroflexota	Ktedonobacteria	Ktedonobacterales	Ktedonobacteraceae	HSB OF53-F07	0	0	0.00193512	0	0	0	0	0	0	0	0	0	0	0	0	0	0	0	0	0
ASV954	Bacteria	Verrucomicrobiota	Verrucomicrobiia	Pedosphaerales	Pedosphaeraceae	Unclassified	0	0	0.00193512	0	0	0	0	0	0	0	0	0	0	0	0	0	0	0	0	0
ASV955	Bacteria	Gemmatimonadota	Gemmatimonadia	Gemmatimonadales	Gemmatimonadaceae	Gemmatimonas	0	0	0.00193512	0	0	0	0	0	0	0	0	0	0	0	0	0	0	0	0	0
ASV956	Bacteria	Acidobacteriota	Acidobacteriae	Bryobacterales	Bryobacteraceae	Bryobacter	0	0	0.00193512	0	0	0	0	0	0	0	0	0	0	0	0	0	0	0	0	0
ASV957	Bacteria	Pseudomonadota	Gammaproteobacteria	Lysobacterales	Rhodanobacteraceae	Rhodanobacter	0	0	0.000834756	0	0.000560683	0.000698202	0	0	0	0	0	0	0	0	0	0	0	0	0	0
ASV958	Bacteria	Methylomirabilota	Methylomirabilia	Rokubacteriales	Unclassified	Unclassified	0	0	0.000796813	0.00105772	0	0	0	0	0	0	0	0	0	0	0	0	0	0	0	0
ASV959	Bacteria	Acidobacteriota	Acidobacteriae	Terriglobales	Unclassified	Unclassified	0	0	0.000531208	0	0.000258777	0	0.000701153	0.000476505	0	0	0	0	0	0	0	0	0	0	0	0
ASV960	Bacteria	Acidobacteriota	Vicinamibacteria	Vicinamibacterales	Unclassified	Unclassified	0	0	0	0.00179812	0	0	0	0	0	0	0	0	0	0	0	0	0	0	0	0
ASV961	Bacteria	Chloroflexota	AD3	Unclassified	Unclassified	Unclassified	0	0	0	0.00179812	0	0	0	0	0	0	0	0	0	0	0	0	0	0	0	0
ASV962	Bacteria	Pseudomonadota	Gammaproteobacteria	Burkholderiales	Oxalobacteraceae	CM1G08	0	0	0	0.00179812	0	0	0	0	0	0	0	0	0	0	0	0	0	0	0	0
ASV963	Bacteria	Chloroflexota	Ktedonobacteria	Ktedonobacterales	JG30-KF-AS9	Unclassified	0	0	0	0	0.0021996	0	0	0	0	0	0	0	0	0	0	0	0	0	0	0
ASV964	Bacteria	Bacteroidota	Bacteroidia	Chitinophagales	37-13	Unclassified	0	0	0	0	0.00138014	0	0.000740106	0	0	0	0	0	0	0	0	0	0	0	0	0
ASV965	Bacteria	Pseudomonadota	Alphaproteobacteria	Reyranellales	Reyranellaceae	Reyranella	0	0	0	0	0.00133701	0.000872753	0	0	0	0	0	0	0	0	0	0	0	0	0	0
ASV966	Bacteria	Bacteroidota	Bacteroidia	Chitinophagales	Chitinophagaceae	Parafilimonas	0	0	0	0	0.00129388	0	0	0.000769738	0	0	0	0	0	0	0	0	0	0	0	0
ASV967	Bacteria	Pseudomonadota	Alphaproteobacteria	Hyphomicrobiales	Hyphomicrobiaceae	Hyphomicrobium	0	0	0	0	0.000948848	0	0.000506388	0.000586467	0	0	0	0	0	0	0	0	0	0	0	0
ASV968	Bacteria	Bacteroidota	Bacteroidia	Chitinophagales	Chitinophagaceae	Heliimonas	0	0	0	0	0.000560683	0.00165823	0	0	0	0	0	0	0	0	0	0	0	0	0	0
ASV969	Bacteria	Acidobacteriota	Subgroup 22	Unclassified	Unclassified	Unclassified	0	0	0	0	0	0.000698202	0.00136335	0	0	0.000186456	0	0	0	0	0	0	0	0	0	0
ASV970	Bacteria	Methylomirabilota	Methylomirabilia	Rokubacteriales	Unclassified	Unclassified	0	0	0	0	0	0	0.0019866	0	0	0	0	0	0	0	0	0	0	0	0	0
ASV971	Bacteria	Chloroflexota	P2-11E	Unclassified	Unclassified	Unclassified	0	0	0	0	0	0	0.00105173	0.000879701	0	0	0	0	0	0	0	0	0	0	0	0
ASV972	Bacteria	Acidobacteriota	Acidobacteriae	Subgroup 2	Unclassified	Unclassified	0	0	0	0	0	0	0	0.00186936	0	0	0	0	0	0	0	0	0	0	0	0
ASV973	Bacteria	Latescibacterota	Unclassified	Unclassified	Unclassified	Unclassified	0	0	0	0	0	0	0	0.00186936	0	0	0	0	0	0	0	0	0	0	0	0
ASV974	Bacteria	Actinomycetota	Acidimicrobiia	Acidimicrobiales	Acidimicrobiaceae	Acidiferrimicrobium	0.00128002	0	0	0	0	0	0	0	0	0	0	0	0	0	0	0	0	0	0	0
ASV975	Bacteria	Chloroflexota	Unclassified	Unclassified	Unclassified	Unclassified	0.00128002	0	0	0	0	0	0	0	0	0	0	0	0	0	0	0	0	0	0	0
ASV976	Bacteria	Actinomycetota	Thermoleophilia	Solirubrobacterales	Solirubrobacteraceae	Conexibacter	0.00074241	0	0	0.000740401	0	0	0	0	0	0	0	0	0	0	0	0	0	0	0	0
ASV977	Bacteria	Unclassified	Unclassified	Unclassified	Unclassified	Unclassified	0.000665609	0	0.000341491	0.000528858	0	0	0	0	0	0	0	0	0	0	0	0	0	0	0	0
ASV979	Bacteria	Actinomycetota	Thermoleophilia	Gaiellales	Unclassified	Unclassified	0.000486406	0	0	0.00109297	0	0	0	0	0	0	0	0	0	0	0	0	0	0	0	0
ASV980	Bacteria	Chloroflexota	AD3	Unclassified	Unclassified	Unclassified	0.000358405	0.000960922	0.000303548	0.0002468	0	0	0	0	0	0	0	0	0	0	0	0	0	0	0	0
ASV981	Bacteria	Pseudomonadota	Gammaproteobacteria	Burkholderiales	Nitrosomonadaceae	MND1	0	0.00228791	0	0	0	0	0	0	0	0	0	0	0	0	0	0	0	0	0	0
ASV982	Bacteria	Chloroflexota	JG30-KF-CM66	Unclassified	Unclassified	Unclassified	0	0.00228791	0	0	0	0	0	0	0	0	0	0	0	0	0	0	0	0	0	0
ASV983	Bacteria	Candidatus Eremiobacterota	Eremiobacteria	Unclassified	Unclassified	Unclassified	0	0.00228791	0	0	0	0	0	0	0	0	0	0	0	0	0	0	0	0	0	0
ASV984	Bacteria	Acidobacteriota	Holophagae	Subgroup 7	Unclassified	Unclassified	0	0.00228791	0	0	0	0	0	0	0	0	0	0	0	0	0	0	0	0	0	0
ASV985	Bacteria	Acidobacteriota	Blastocatellia	Pyrinomonadales	Pyrinomonadaceae	Unclassified	0	0.00228791	0	0	0	0	0	0	0	0	0	0	0	0	0	0	0	0	0	0
ASV986	Bacteria	Pseudomonadota	Alphaproteobacteria	Hyphomicrobiales	Xanthobacteraceae	Unclassified	0	0.00228791	0	0	0	0	0	0	0	0	0	0	0	0	0	0	0	0	0	0
ASV987	Bacteria	Planctomycetota	vadinHA49	Unclassified	Unclassified	Unclassified	0	0.00228791	0	0	0	0	0	0	0	0	0	0	0	0	0	0	0	0	0	0
ASV988	Bacteria	Pseudomonadota	Gammaproteobacteria	Burkholderiales	Nitrosomonadaceae	MND1	0	0.00228791	0	0	0	0	0	0	0	0	0	0	0	0	0	0	0	0	0	0
ASV989	Bacteria	Bacteroidota	Bacteroidia	Chitinophagales	Chitinophagaceae	Terrimonas	0	0.000411824	0.00106242	0.000458344	0	0	0	0	0	0	0	0	0	0	0	0	0	0	0	0
ASV990	Bacteria	Chloroflexota	P2-11E	Unclassified	Unclassified	Unclassified	0	0	0.00189717	0	0	0	0	0	0	0	0	0	0	0	0	0	0	0	0	0
ASV991	Bacteria	Chloroflexota	AD3	Unclassified	Unclassified	Unclassified	0	0	0.00189717	0	0	0	0	0	0	0	0	0	0	0	0	0	0	0	0	0
ASV992	Bacteria	Actinomycetota	Actinobacteria	Pseudonocardiales	Pseudonocardiaceae	Crossiella	0	0	0.00189717	0	0	0	0	0	0	0	0	0	0	0	0	0	0	0	0	0
ASV993	Bacteria	Chloroflexota	AD3	Unclassified	Unclassified	Unclassified	0	0	0	0.00176286	0	0	0	0	0	0	0	0	0	0	0	0	0	0	0	0
ASV994	Bacteria	Chloroflexota	Ktedonobacteria	Ktedonobacterales	Ktedonobacteraceae	1921-2	0	0	0	0.00176286	0	0	0	0	0	0	0	0	0	0	0	0	0	0	0	0
ASV995	Bacteria	Acidobacteriota	Holophagae	Subgroup 7	Unclassified	Unclassified	0	0	0	0	0.00215647	0	0	0	0	0	0	0	0	0	0	0	0	0	0	0
ASV996	Bacteria	Bacteroidota	Bacteroidia	Chitinophagales	Chitinophagaceae	Terrimonas	0	0	0	0	0.00112137	0	0	0.000879701	0	0	0	0	0	0	0	0	0	0	0	0
ASV997	Bacteria	Bacteroidota	Bacteroidia	Chitinophagales	Chitinophagaceae	UTBCD1	0	0	0	0	0.00107824	0.000698202	0	0.000329888	0	0	0	0	0	0	0	0	0	0	0	0
ASV998	Bacteria	Acidobacteriota	Acidobacteriae	Subgroup 2	Unclassified	Unclassified	0	0	0	0	0.000431295	0.00174551	0	0	0	0	0	0	0	0	0	0	0	0	0	0
ASV999	Bacteria	Pseudomonadota	Alphaproteobacteria	Incertae Sedis	Incertae Sedis	Hypericibacter	0	0	0	0	0	0.00218188	0	0	0	0	0	0	0	0	0	0	0	0	0	0
ASV1000	Bacteria	Gemmatimonadota	Gemmatimonadia	Gemmatimonadales	Gemmatimonadaceae	Unclassified	0	0	0	0	0	0	0.00194765	0	0	0	0	0	0	0	0	0	0	0	0	0
ASV1001	Bacteria	Pseudomonadota	Alphaproteobacteria	Hyphomicrobiales	Rhizobiaceae	Phyllobacterium	0	0	0	0	0	0	0.00194765	0	0	0	0	0	0	0	0	0	0	0	0	0
ASV1002	Bacteria	Nitrospirota	Nitrospiria	Nitrospirales	Nitrospiraceae	Nitrospira	0	0	0	0	0	0	0.00194765	0	0	0	0	0	0	0	0	0	0	0	0	0
ASV1003	Bacteria	Chloroflexota	KD4-96	Unclassified	Unclassified	Unclassified	0	0	0	0	0	0	0.00194765	0	0	0	0	0	0	0	0	0	0	0	0	0
ASV1004	Bacteria	Actinomycetota	Actinobacteria	Micromonosporales	Micromonosporaceae	Luedemannella	0	0	0	0	0	0	0.00194765	0	0	0	0	0	0	0	0	0	0	0	0	0
ASV1005	Bacteria	Actinomycetota	Acidimicrobiia	Acidimicrobiales	Acidimicrobiaceae	Acidiferrimicrobium	0	0	0	0	0	0	0.00194765	0	0	0	0	0	0	0	0	0	0	0	0	0
ASV1006	Bacteria	Pseudomonadota	Alphaproteobacteria	Hyphomicrobiales	KF-JG30-B3	Unclassified	0	0	0	0	0	0	0.000973824	0.000916355	0	0	0	0	0	0	0	0	0	0	0	0
ASV1007	Bacteria	Planctomycetota	Planctomycetes	Pirellulales	Pirellulaceae	Unclassified	0	0	0	0	0	0	0.000818012	0.00106297	0	0	0	0	0	0	0	0	0	0	0	0
ASV1009	Bacteria	Actinomycetota	Actinobacteria	Micromonosporales	Micromonosporaceae	Luedemannella	0	0	0	0	0	0	0	0.00183271	0	0	0	0	0	0	0	0	0	0	0	0
ASV1010	Bacteria	Acidobacteriota	Acidobacteriae	Subgroup 2	Unclassified	Unclassified	0.00125442	0	0	0	0	0	0	0	0	0	0	0	0	0	0	0	0	0	0	0
ASV1011	Bacteria	Pseudomonadota	Alphaproteobacteria	Hyphomicrobiales	Xanthobacteraceae	Unclassified	0.00125442	0	0	0	0	0	0	0	0	0	0	0	0	0	0	0	0	0	0	0
ASV1012	Bacteria	Acidobacteriota	Vicinamibacteria	Subgroup 17	Unclassified	Unclassified	0.00125442	0	0	0	0	0	0	0	0	0	0	0	0	0	0	0	0	0	0	0
ASV1013	Bacteria	Pseudomonadota	Gammaproteobacteria	Burkholderiales	TRA3-20	Unclassified	0	0.00224215	0	0	0	0	0	0	0	0	0	0	0	0	0	0	0	0	0	0
ASV1014	Bacteria	Myxococcota	Myxococcia	Myxococcales	Anaeromyxobacteraceae	Anaeromyxobacter	0	0.00224215	0	0	0	0	0	0	0	0	0	0	0	0	0	0	0	0	0	0
ASV1015	Bacteria	Acidobacteriota	Acidobacteriae	Subgroup 12	Unclassified	Unclassified	0	0.00224215	0	0	0	0	0	0	0	0	0	0	0	0	0	0	0	0	0	0
ASV1016	Bacteria	Unclassified	Unclassified	Unclassified	Unclassified	Unclassified	0	0.00224215	0	0	0	0	0	0	0	0	0	0	0	0	0	0	0	0	0	0
ASV1017	Bacteria	Gemmatimonadota	Gemmatimonadia	Gemmatimonadales	Gemmatimonadaceae	Unclassified	0	0.00224215	0	0	0	0	0	0	0	0	0	0	0	0	0	0	0	0	0	0
ASV1018	Bacteria	Acidobacteriota	Acidobacteriae	Subgroup 12	Unclassified	Unclassified	0	0.00224215	0	0	0	0	0	0	0	0	0	0	0	0	0	0	0	0	0	0
ASV1019	Bacteria	Pseudomonadota	Alphaproteobacteria	Rhodobacterales	Paracoccaceae	Unclassified	0	0.00224215	0	0	0	0	0	0	0	0	0	0	0	0	0	0	0	0	0	0
ASV1020	Bacteria	Pseudomonadota	Gammaproteobacteria	Salinisphaerales	Nevskiaceae	Stenotrophobium	0	0.00224215	0	0	0	0	0	0	0	0	0	0	0	0	0	0	0	0	0	0
ASV1021	Bacteria	Gemmatimonadota	Gemmatimonadia	Gemmatimonadales	Gemmatimonadaceae	Gemmatimonas	0	0	0.00185923	0	0	0	0	0	0	0	0	0	0	0	0	0	0	0	0	0
ASV1022	Bacteria	Chloroflexota	TK10	Unclassified	Unclassified	Unclassified	0	0	0.00185923	0	0	0	0	0	0	0	0	0	0	0	0	0	0	0	0	0
ASV1023	Bacteria	Verrucomicrobiota	Verrucomicrobiia	Pedosphaerales	Pedosphaeraceae	Unclassified	0	0	0.00185923	0	0	0	0	0	0	0	0	0	0	0	0	0	0	0	0	0
ASV1024	Bacteria	Actinomycetota	Thermoleophilia	Gaiellales	Unclassified	Unclassified	0	0	0.00185923	0	0	0	0	0	0	0	0	0	0	0	0	0	0	0	0	0
ASV1025	Bacteria	Chloroflexota	P2-11E	Unclassified	Unclassified	Unclassified	0	0	0	0.0017276	0	0	0	0	0	0	0	0	0	0	0	0	0	0	0	0
ASV1026	Bacteria	Methylomirabilota	Methylomirabilia	Rokubacteriales	Unclassified	Unclassified	0	0	0	0	0.00211334	0	0	0	0	0	0	0	0	0	0	0	0	0	0	0
ASV1027	Bacteria	Gemmatimonadota	Gemmatimonadia	Gemmatimonadales	Gemmatimonadaceae	Unclassified	0	0	0	0	0.00172518	0.000392739	0	0	0	0	0	0	0	0	0	0	0	0	0	0
ASV1028	Bacteria	Pseudomonadota	Alphaproteobacteria	Hyphomicrobiales	Xanthobacteraceae	Pseudolabrys	0	0	0	0	0.00168205	0	0	0.000366542	0	0	0	0	0	0	0	0	0	0	0	0
ASV1029	Bacteria	Planctomycetota	Planctomycetes	Pirellulales	Pirellulaceae	Unclassified	0	0	0	0	0.00133701	0.000785477	0	0	0	0	0	0	0	0	0	0	0	0	0	0
ASV1030	Bacteria	Pseudomonadota	Gammaproteobacteria	Gammaproteobacteria Incertae Sedis	Unknown Family	Acidibacter	0	0	0	0	0.00107824	0	0.000934871	0	0	0	0	0	0	0	0	0	0	0	0	0
ASV1031	Bacteria	Acidobacteriota	Acidobacteriae	Bryobacterales	Bryobacteraceae	Bryobacter	0	0	0	0	0	0.00213824	0	0	0	0	0	0	0	0	0	0	0	0	0	0
ASV1032	Bacteria	Bacteroidota	Bacteroidia	Chitinophagales	Chitinophagaceae	Terrimonas	0	0	0	0	0	0.00213824	0	0	0	0	0	0	0	0	0	0	0	0	0	0
ASV1033	Bacteria	Bacillota	Bacilli	Bacillales	Bacillaceae	Anoxybacillus	0	0	0	0	0	0.00213824	0	0	0	0	0	0	0	0	0	0	0	0	0	0
ASV1034	Bacteria	Actinomycetota	Thermoleophilia	Gaiellales	Unclassified	Unclassified	0	0	0	0	0	0	0	0.00179606	0	0	0	0	0	0	0	0	0	0	0	0
ASV1035	Bacteria	Chloroflexota	KD4-96	Unclassified	Unclassified	Unclassified	0	0	0	0	0	0	0	0.00179606	0	0	0	0	0	0	0	0	0	0	0	0
ASV1036	Bacteria	Acidobacteriota	Acidobacteriae	Terriglobales	Unclassified	Unclassified	0	0	0	0	0	0	0	0.00179606	0	0	0	0	0	0	0	0	0	0	0	0
ASV1037	Bacteria	Chloroflexota	Ktedonobacteria	B12-WMSP1	Unclassified	Unclassified	0.00122882	0	0	0	0	0	0	0	0	0	0	0	0	0	0	0	0	0	0	0
ASV1038	Bacteria	Acidobacteriota	Acidobacteriae	Subgroup 2	Unclassified	Unclassified	0.00122882	0	0	0	0	0	0	0	0	0	0	0	0	0	0	0	0	0	0	0
ASV1039	Bacteria	Pseudomonadota	Alphaproteobacteria	Hyphomicrobiales	Beijerinckiaceae	Methylocapsa	0.000512007	0.000732131	0	0.000423086	0	0	0	0	0	0	0	0	0	0	0	0	0	0	0	0
ASV1040	Bacteria	Unclassified	Unclassified	Unclassified	Unclassified	Unclassified	0.000307204	0.000366066	0.000720926	0.000317315	0	0	0	0	0	0	0	0	0	0	0	0	0	0	0	0
ASV1041	Bacteria	Acidobacteriota	Holophagae	Subgroup 7	Unclassified	Unclassified	0	0.00219639	0	0	0	0	0	0	0	0	0	0	0	0	0	0	0	0	0	0
ASV1042	Bacteria	Acidobacteriota	Vicinamibacteria	Vicinamibacterales	Unclassified	Unclassified	0	0.00219639	0	0	0	0	0	0	0	0	0	0	0	0	0	0	0	0	0	0
ASV1043	Bacteria	Unclassified	Unclassified	Unclassified	Unclassified	Unclassified	0	0	0.00182129	0	0	0	0	0	0	0	0	0	0	0	0	0	0	0	0	0
ASV1044	Bacteria	Nitrospirota	Nitrospiria	Nitrospirales	Nitrospiraceae	Nitrospira	0	0	0.000569152	0.00116349	0	0	0	0	0	0	0	0	0	0	0	0	0	0	0	0
ASV1045	Bacteria	Bacteroidota	Bacteroidia	Chitinophagales	Chitinophagaceae	Sediminibacterium	0	0	0.000227661	0	0.00107824	0.00074184	0	0	0	0	0	0	0	0	0	0	0	0	0	0
ASV1046	Bacteria	Pseudomonadota	Gammaproteobacteria	Gammaproteobacteria Incertae Sedis	Unknown Family	Acidibacter	0	0	0	0.00169235	0	0	0	0	0	0	0	0	0	0	0	0	0	0	0	0
ASV1047	Bacteria	Pseudomonadota	Gammaproteobacteria	Burkholderiales	Unclassified	Unclassified	0	0	0	0.00169235	0	0	0	0	0	0	0	0	0	0	0	0	0	0	0	0
ASV1048	Bacteria	Acidobacteriota	Acidobacteriae	Bryobacterales	Bryobacteraceae	Bryobacter	0	0	0	0.00169235	0	0	0	0	0	0	0	0	0	0	0	0	0	0	0	0
ASV1049	Bacteria	Candidatus Eremiobacterota	Eremiobacteria	Unclassified	Unclassified	Unclassified	0	0	0	0.00169235	0	0	0	0	0	0	0	0	0	0	0	0	0	0	0	0
ASV1050	Bacteria	Chloroflexota	AD3	Unclassified	Unclassified	Unclassified	0	0	0	0.00169235	0	0	0	0	0	0	0	0	0	0	0	0	0	0	0	0
ASV1051	Bacteria	Acidobacteriota	Vicinamibacteria	Vicinamibacterales	Unclassified	Unclassified	0	0	0	0.00169235	0	0	0	0	0	0	0	0	0	0	0	0	0	0	0	0
ASV1052	Bacteria	Pseudomonadota	Alphaproteobacteria	Reyranellales	Reyranellaceae	Reyranella	0	0	0	0	0.00207021	0	0	0	0	0	0	0	0	0	0	0	0	0	0	0
ASV1053	Bacteria	Bacillota	Bacilli	Bacillales	Bacillaceae	Niallia	0	0	0	0	0.00207021	0	0	0	0	0	0	0	0	0	0	0	0	0	0	0
ASV1054	Bacteria	Acidobacteriota	Acidobacteriae	Terriglobales	Unclassified	Unclassified	0	0	0	0	0.000690072	0	0.000895918	0.000329888	0	0	0	0	0	0	0	0	0	0	0	0
ASV1055	Bacteria	Actinomycetota	Thermoleophilia	Gaiellales	Unclassified	Unclassified	0	0	0	0	0.000646942	0	0.000584294	0.000659776	0	0	0	0	0	0	0	0	0	0	0	0
ASV1056	Bacteria	Acidobacteriota	Acidobacteriae	Solibacterales	Solibacteraceae	Candidatus Solibacter	0	0	0	0	0	0.00209461	0	0	0	0	0	0	0	0	0	0	0	0	0	0
ASV1057	Bacteria	Pseudomonadota	Alphaproteobacteria	Hyphomicrobiales	Xanthobacteraceae	Unclassified	0	0	0	0	0	0.00209461	0	0	0	0	0	0	0	0	0	0	0	0	0	0
ASV1058	Bacteria	Acidobacteriota	Vicinamibacteria	Vicinamibacterales	Unclassified	Unclassified	0	0	0	0	0	0.00165823	0.000389529	0	0	0	0	0	0	0	0	0	0	0	0	0
ASV1059	Bacteria	Acidobacteriota	Blastocatellia	2024-11-01	Unclassified	Unclassified	0	0	0	0	0	0	0.00186974	0	0	0	0	0	0	0	0	0	0	0	0	0
ASV1060	Bacteria	Acidobacteriota	Blastocatellia	2024-11-01	Unclassified	Unclassified	0	0	0	0	0	0	0.00186974	0	0	0	0	0	0	0	0	0	0	0	0	0
ASV1061	Bacteria	Gemmatimonadota	Gemmatimonadia	Gemmatimonadales	Gemmatimonadaceae	Unclassified	0	0	0	0	0	0	0.00186974	0	0	0	0	0	0	0	0	0	0	0	0	0
ASV1062	Bacteria	Gemmatimonadota	Gemmatimonadia	Gemmatimonadales	Gemmatimonadaceae	Unclassified	0	0	0	0	0	0	0.00186974	0	0	0	0	0	0	0	0	0	0	0	0	0
ASV1063	Bacteria	Actinomycetota	Thermoleophilia	Solirubrobacterales	67-14	Unclassified	0	0	0	0	0	0	0.000934871	0.000879701	0	0	0	0	0	0	0	0	0	0	0	0
ASV1064	Bacteria	Actinomycetota	Acidimicrobiia	Acidimicrobiales	Acidimicrobiaceae	Acidiferrimicrobium	0.00120322	0	0	0	0	0	0	0	0	0	0	0	0	0	0	0	0	0	0	0
ASV1065	Bacteria	Acidobacteriota	Subgroup 20	Unclassified	Unclassified	Unclassified	0.00120322	0	0	0	0	0	0	0	0	0	0	0	0	0	0	0	0	0	0	0
ASV1066	Bacteria	Acidobacteriota	Acidobacteriae	Subgroup 13	Unclassified	Unclassified	0.00074241	0	0.000227661	0.000423086	0	0	0	0	0	0	0	0	0	0	0	0	0	0	0	0
ASV1067	Bacteria	Actinomycetota	Thermoleophilia	Gaiellales	Unclassified	Unclassified	0.000640008	0	0	0.000775658	0	0	0	0	0	0	0	0	0	0	0	0	0	0	0	0
ASV1068	Bacteria	Planctomycetota	Planctomycetes	Isosphaerales	Isosphaeraceae	Candidatus Nostocoida	0.000512007	0	0	0.000951944	0	0	0	0	0	0	0	0	0	0	0	0	0	0	0	0
ASV1069	Bacteria	Pseudomonadota	Alphaproteobacteria	Hyphomicrobiales	Beijerinckiaceae	Methylocapsa	0.000486406	0.000640615	0	0.000493601	0	0	0	0	0	0.000596659	0	0	0	0	0	0	0	0	0	0
ASV1070	Bacteria	Planctomycetota	Planctomycetes	Planctomycetales	Unclassified	Unclassified	0.000435206	0	0	0.00105772	0	0	0	0	0	0	0	0	0	0	0	0	0	0	0	0
ASV1071	Bacteria	Planctomycetota	Planctomycetes	Planctomycetales	Unclassified	Unclassified	0.000358405	0	0.000493265	0.000705144	0	0	0	0	0	0	0	0	0	0	0	0	0	0	0	0
ASV1072	Bacteria	Acidobacteriota	Acidobacteriae	Terriglobales	Unclassified	Unclassified	0.000281604	0.0016473	0	0	0	0	0	0	0	0	0	0	0	0	0	0	0	0	0	0
ASV1073	Bacteria	Unclassified	Unclassified	Unclassified	Unclassified	Unclassified	0	0.00215064	0	0	0	0	0	0	0	0	0	0	0	0	0	0	0	0	0	0
ASV1074	Bacteria	Acidobacteriota	Vicinamibacteria	Vicinamibacterales	Unclassified	Unclassified	0	0.00215064	0	0	0	0	0	0	0	0	0	0	0	0	0	0	0	0	0	0
ASV1075	Bacteria	Pseudomonadota	Gammaproteobacteria	Salinisphaerales	Nevskiaceae	Stenotrophobium	0	0.00215064	0	0	0	0	0	0	0	0	0	0	0	0	0	0	0	0	0	0
ASV1076	Bacteria	Acidobacteriota	Holophagae	Subgroup 7	Unclassified	Unclassified	0	0.00215064	0	0	0	0	0	0	0	0	0	0	0	0	0	0	0	0	0	0
ASV1077	Bacteria	Acidobacteriota	Blastocatellia	Pyrinomonadales	Pyrinomonadaceae	Unclassified	0	0.00215064	0	0	0	0	0	0	0	0	0	0	0	0	0	0	0	0	0	0
ASV1078	Bacteria	Verrucomicrobiota	Verrucomicrobiia	Pedosphaerales	Pedosphaeraceae	Unclassified	0	0.00215064	0	0	0	0	0	0	0	0	0	0	0	0	0	0	0	0	0	0
ASV1079	Bacteria	Acidobacteriota	Acidobacteriae	Subgroup 2	Unclassified	Unclassified	0	0.00215064	0	0	0	0	0	0	0	0	0	0	0	0	0	0	0	0	0	0
ASV1080	Bacteria	Acidobacteriota	Acidobacteriae	Solibacterales	Solibacteraceae	Candidatus Solibacter	0	0	0.00178334	0	0	0	0	0	0	0	0	0	0	0	0	0	0	0	0	0
ASV1081	Bacteria	Actinomycetota	Thermoleophilia	Solirubrobacterales	Solirubrobacteraceae	Paraconexibacter	0	0	0.000948587	0.000775658	0	0	0	0	0	0	0	0	0	0	0	0	0	0	0	0
ASV1082	Bacteria	Chloroflexota	TK10	Unclassified	Unclassified	Unclassified	0	0	0.000910643	0.000810916	0	0	0	0	0	0	0	0	0	0	0	0	0	0	0	0
ASV1083	Bacteria	Acidobacteriota	Acidobacteriae	Bryobacterales	Bryobacteraceae	Bryobacter	0	0	0	0	0.00202709	0	0	0	0	0	0	0	0	0	0	0	0	0	0	0
ASV1084	Bacteria	Acidobacteriota	Blastocatellia	2024-11-01	Unclassified	Unclassified	0	0	0	0	0.00202709	0	0	0	0	0	0	0	0	0	0	0	0	0	0	0
ASV1085	Bacteria	Pseudomonadota	Alphaproteobacteria	Hyphomicrobiales	Xanthobacteraceae	Unclassified	0	0	0	0	0.00202709	0	0	0	0	0	0	0	0	0	0	0	0	0	0	0
ASV1086	Bacteria	Actinomycetota	Actinobacteria	Kitasatosporales	Streptomycetaceae	Streptomyces	0	0	0	0	0.00142327	0	0.000545341	0	0	0	0	0	0	0	0	0	0	0	0	0
ASV1087	Bacteria	Pseudomonadota	Alphaproteobacteria	Hyphomicrobiales	Xanthobacteraceae	Bradyrhizobium	0	0	0	0	0.000560683	0	0.000428482	0.000843047	0	0	0	0	0	0	0	0	0	0.000781377	0	0
ASV1088	Bacteria	Pseudomonadota	Alphaproteobacteria	Incertae Sedis	Incertae Sedis	Hypericibacter	0	0	0	0	0.000474424	0	0.000701153	0.000659776	0	0	0	0	0	0	0	0	0	0	0	0
ASV1089	Bacteria	Pseudomonadota	Alphaproteobacteria	Hyphomicrobiales	Amb-16S-1323	Unclassified	0	0	0	0	0	0.00205097	0	0	0	0	0	0	0	0	0	0	0	0	0	0
ASV1090	Bacteria	Acidobacteriota	Acidobacteriae	Subgroup 2	Unclassified	Unclassified	0	0	0	0	0	0.00205097	0	0	0	0	0	0	0	0	0	0	0	0	0	0
ASV1091	Bacteria	Acidobacteriota	Acidobacteriae	Terriglobales	Acidobacteriaceae (Subgroup 1)	Granulicella	0	0	0	0	0	0.00205097	0	0	0	0	0	0	0	0	0	0	0	0	0	0
ASV1092	Bacteria	Pseudomonadota	Alphaproteobacteria	Hyphomicrobiales	Xanthobacteraceae	Unclassified	0	0	0	0	0	0	0.00183079	0	0	0	0	0	0	0	0	0	0	0	0	0
ASV1093	Bacteria	Latescibacterota	Unclassified	Unclassified	Unclassified	Unclassified	0	0	0	0	0	0	0.00128545	0.000513159	0	0	0	0	0	0	0	0	0	0	0	0
ASV1094	Bacteria	Methylomirabilota	Methylomirabilia	Rokubacteriales	Unclassified	Unclassified	0	0	0	0	0	0	0	0.00172275	0	0	0	0	0	0	0	0	0	0	0	0
ASV1095	Bacteria	Candidatus Eremiobacterota	Eremiobacteria	Unclassified	Unclassified	Unclassified	0.00117762	0	0	0	0	0	0	0	0	0	0	0	0	0	0	0	0	0	0	0
ASV1096	Bacteria	Chloroflexota	JG30-KF-CM66	Unclassified	Unclassified	Unclassified	0.00074241	0	0.000341491	0.000282058	0	0	0	0	0	0	0	0	0	0	0	0	0	0	0	0
ASV1097	Bacteria	Chloroflexota	AD3	Unclassified	Unclassified	Unclassified	0.000460806	0.000869406	0.000303548	3.52572e-05	0	0	0	0	0	0	0	0	0	0	0	0	0	0	0	0
ASV1098	Bacteria	Chloroflexota	AD3	Unclassified	Unclassified	Unclassified	0.000307204	0	0.000455322	0.000775658	0	0	0	0	0	0	0	0	0	0	0	0	0	0	0	0
ASV1099	Bacteria	Chloroflexota	AD3	Unclassified	Unclassified	Unclassified	0.000281604	0.000869406	0.000303548	0.000282058	0	0	0	0	0	0	0	0	0	0	0	0	0	0	0	0
ASV1100	Bacteria	Chloroflexota	Unclassified	Unclassified	Unclassified	Unclassified	0.000256003	0	0.000379435	0.000916687	0	0	0	0	0	0	0	0	0	0	0	0	0	0	0	0
ASV1101	Bacteria	Verrucomicrobiota	Verrucomicrobiia	Pedosphaerales	Pedosphaeraceae	Unclassified	0	0.00210488	0	0	0	0	0	0	0	0	0	0	0	0	0	0	0	0	0	0
ASV1102	Bacteria	Verrucomicrobiota	Verrucomicrobiia	Pedosphaerales	Pedosphaeraceae	Unclassified	0	0.00210488	0	0	0	0	0	0	0	0	0	0	0	0	0	0	0	0	0	0
ASV1103	Bacteria	Planctomycetota	Planctomycetes	Gemmatales	Gemmataceae	Unclassified	0	0.00210488	0	0	0	0	0	0	0	0	0	0	0	0	0	0	0	0	0	0
ASV1104	Bacteria	Myxococcota	Myxococcia	Myxococcales	Myxococcaceae	Unclassified	0	0.00210488	0	0	0	0	0	0	0	0	0	0	0	0	0	0	0	0	0	0
ASV1105	Bacteria	Chloroflexota	Ktedonobacteria	Ktedonobacterales	Ktedonobacteraceae	BacC-u-018	0	0.00210488	0	0	0	0	0	0	0	0	0	0	0	0	0	0	0	0	0	0
ASV1106	Bacteria	Pseudomonadota	Gammaproteobacteria	Gammaproteobacteria Incertae Sedis	Unknown Family	Acidibacter	0	0	0.0017454	0	0	0	0	0	0	0	0	0	0	0	0	0	0	0	0	0
ASV1107	Bacteria	Acidobacteriota	Holophagae	Subgroup 7	Unclassified	Unclassified	0	0	0.0017454	0	0	0	0	0	0	0	0	0	0	0	0	0	0	0	0	0
ASV1108	Bacteria	Actinomycetota	Acidimicrobiia	Acidimicrobiales	Acidimicrobiaceae	Acidiferrimicrobium	0	0	0.0017454	0	0	0	0	0	0	0	0	0	0	0	0	0	0	0	0	0
ASV1109	Bacteria	Acidobacteriota	Acidobacteriae	Terriglobales	Unclassified	Unclassified	0	0	0.0017454	0	0	0	0	0	0	0	0	0	0	0	0	0	0	0	0	0
ASV1110	Bacteria	Planctomycetota	Planctomycetes	Isosphaerales	Isosphaeraceae	Unclassified	0	0	0.000910643	0.000775658	0	0	0	0	0	0	0	0	0	0	0	0	0	0	0	0
ASV1111	Bacteria	Acidobacteriota	Vicinamibacteria	Vicinamibacterales	Unclassified	Unclassified	0	0	0	0.00162183	0	0	0	0	0	0	0	0	0	0	0	0	0	0	0	0
ASV1112	Bacteria	Candidatus Eremiobacterota	Eremiobacteria	Unclassified	Unclassified	Unclassified	0	0	0	0.00162183	0	0	0	0	0	0	0	0	0	0	0	0	0	0	0	0
ASV1113	Bacteria	Pseudomonadota	Gammaproteobacteria	Burkholderiales	Nitrosomonadaceae	IS-44	0	0	0	0.00162183	0	0	0	0	0	0	0	0	0	0	0	0	0	0	0	0
ASV1114	Bacteria	Chloroflexota	Anaerolineae	Anaerolineales	Anaerolineaceae	Unclassified	0	0	0	0.00162183	0	0	0	0	0	0	0	0	0	0	0	0	0	0	0	0
ASV1115	Bacteria	Acidobacteriota	Acidobacteriae	Terriglobales	Unclassified	Unclassified	0	0	0	0	0.00198396	0	0	0	0	0	0	0	0	0	0	0	0	0	0	0
ASV1116	Bacteria	Actinomycetota	Actinobacteria	Micromonosporales	Micromonosporaceae	Luedemannella	0	0	0	0	0.00198396	0	0	0	0	0	0	0	0	0	0	0	0	0	0	0
ASV1117	Bacteria	Acidobacteriota	Holophagae	Subgroup 7	Unclassified	Unclassified	0	0	0	0	0.000560683	0	0.000467435	0.000769738	0	0	0	0	0	0	0	0	0	0	0	0
ASV1118	Bacteria	Pseudomonadota	Gammaproteobacteria	Burkholderiales	B1-7BS	Unclassified	0	0	0	0	0.000474424	0	0.000740106	0.000586467	0	0	0	0	0	0	0	0	0	0	0	0
ASV1119	Bacteria	Acidobacteriota	Acidobacteriae	Terriglobales	Unclassified	Unclassified	0	0	0	0	0	0.00200733	0	0	0	0	0	0	0	0	0	0	0	0	0	0
ASV1120	Bacteria	Actinomycetota	Actinobacteria	Micromonosporales	Micromonosporaceae	Unclassified	0	0	0	0	0	0.00200733	0	0	0	0	0	0	0	0	0	0	0	0	0	0
ASV1121	Bacteria	Pseudomonadota	Alphaproteobacteria	Hyphomicrobiales	Xanthobacteraceae	Pseudolabrys	0	0	0	0	0	0.00200733	0	0	0	0	0	0	0	0	0	0	0	0	0	0
ASV1122	Bacteria	Pseudomonadota	Alphaproteobacteria	Hyphomicrobiales	Xanthobacteraceae	Unclassified	0	0	0	0	0	0.00200733	0	0	0	0	0	0	0	0	0	0	0	0	0	0
ASV1123	Bacteria	Pseudomonadota	Alphaproteobacteria	Hyphomicrobiales	A0839	Unclassified	0	0	0	0	0	0.00200733	0	0	0	0	0	0	0	0	0	0	0	0	0	0
ASV1124	Bacteria	RCP2-54	Unclassified	Unclassified	Unclassified	Unclassified	0	0	0	0	0	0.00113458	0	0.000733084	0	0	0	0	0	0	0	0	0	0	0	0
ASV1125	Bacteria	Planctomycetota	Phycisphaerae	Tepidisphaerales	WD2101 soil group	Unclassified	0	0	0	0	0	0	0.00179184	0	0	0	0	0	0	0	0	0	0	0	0	0
ASV1126	Bacteria	Acidobacteriota	Acidobacteriae	Bryobacterales	Bryobacteraceae	Bryobacter	0	0	0	0	0	0	0	0.00168609	0	0	0	0	0	0	0	0	0	0	0	0
ASV1127	Bacteria	RCP2-54	Unclassified	Unclassified	Unclassified	Unclassified	0.00115201	0	0	0	0	0	0	0	0	0	0	0	0	0	0	0	0	0	0	0
ASV1128	Bacteria	Actinomycetota	Acidimicrobiia	Acidimicrobiales	Acidimicrobiaceae	Acidiferrimicrobium	0.00115201	0	0	0	0	0	0	0	0	0	0	0	0	0	0	0	0	0	0	0
ASV1129	Bacteria	Pseudomonadota	Alphaproteobacteria	Hyphomicrobiales	Xanthobacteraceae	Unclassified	0.00115201	0	0	0	0	0	0	0	0	0	0	0	0	0	0	0	0	0	0	0
ASV1130	Bacteria	Pseudomonadota	Gammaproteobacteria	Burkholderiales	Nitrosomonadaceae	MND1	0.000947212	0	0	0.000282058	0	0	0	0	0	0	0	0	0	0	0	0	0	0	0	0
ASV1131	Bacteria	Acidobacteriota	Holophagae	Subgroup 7	Unclassified	Unclassified	0	0.00205912	0	0	0	0	0	0	0	0	0	0	0	0	0	0	0	0	0	0
ASV1132	Bacteria	Acidobacteriota	Vicinamibacteria	Subgroup 17	Unclassified	Unclassified	0	0.00205912	0	0	0	0	0	0	0	0	0	0	0	0	0	0	0	0	0	0
ASV1133	Bacteria	Actinomycetota	Actinobacteria	Streptosporangiales	Thermomonosporaceae	Actinocorallia	0	0.00205912	0	0	0	0	0	0	0	0	0	0	0	0	0	0	0	0	0	0
ASV1134	Bacteria	Chloroflexota	Anaerolineae	Unclassified	Unclassified	Unclassified	0	0.00205912	0	0	0	0	0	0	0	0	0	0	0	0	0	0	0	0	0	0
ASV1135	Bacteria	Acidobacteriota	Holophagae	Subgroup 7	Unclassified	Unclassified	0	0.00205912	0	0	0	0	0	0	0	0	0	0	0	0	0	0	0	0	0	0
ASV1136	Bacteria	Acidobacteriota	Acidobacteriae	Subgroup 2	Unclassified	Unclassified	0	0	0.00170746	0	0	0	0	0	0	0	0	0	0	0	0	0	0	0	0	0
ASV1137	Bacteria	Actinomycetota	Actinobacteria	Micrococcales	Micrococcaceae	Pseudarthrobacter	0	0	0.00170746	0	0	0	0	0	0	0	0	0	0	0	0	0	0	0	0	0
ASV1138	Bacteria	Chloroflexota	AD3	Unclassified	Unclassified	Unclassified	0	0	0.00170746	0	0	0	0	0	0	0	0	0	0	0	0	0	0	0	0	0
ASV1139	Bacteria	Chloroflexota	Anaerolineae	Anaerolineales	Anaerolineaceae	Unclassified	0	0	0	0.00158657	0	0	0	0	0	0	0	0	0	0	0	0	0	0	0	0
ASV1140	Bacteria	Pseudomonadota	Gammaproteobacteria	Burkholderiales	Nitrosomonadaceae	MND1	0	0	0	0.00158657	0	0	0	0	0	0	0	0	0	0	0	0	0	0	0	0
ASV1141	Bacteria	Pseudomonadota	Alphaproteobacteria	Hyphomicrobiales	Xanthobacteraceae	Unclassified	0	0	0	0.00158657	0	0	0	0	0	0	0	0	0	0	0	0	0	0	0	0
ASV1142	Bacteria	Acidobacteriota	Acidobacteriae	Terriglobales	Unclassified	Unclassified	0	0	0	0.00158657	0	0	0	0	0	0	0	0	0	0	0	0	0	0	0	0
ASV1143	Bacteria	Chloroflexota	Ktedonobacteria	Ktedonobacterales	Ktedonobacteraceae	HSB OF53-F07	0	0	0	0.00158657	0	0	0	0	0	0	0	0	0	0	0	0	0	0	0	0
ASV1144	Bacteria	Acidobacteriota	Acidobacteriae	Subgroup 2	Unclassified	Unclassified	0	0	0	0	0.00194083	0	0	0	0	0	0	0	0	0	0	0	0	0	0	0
ASV1145	Bacteria	Actinomycetota	Actinobacteria	Mycobacteriales	Mycobacteriaceae	Mycobacterium	0	0	0	0	0.00194083	0	0	0	0	0	0	0	0	0	0	0	0	0	0	0
ASV1146	Bacteria	Acidobacteriota	Acidobacteriae	Solibacterales	Solibacteraceae	Candidatus Solibacter	0	0	0	0	0.00194083	0	0	0	0	0	0	0	0	0	0	0	0	0	0	0
ASV1147	Bacteria	Acidobacteriota	Acidobacteriae	Terriglobales	Unclassified	Unclassified	0	0	0	0	0.00194083	0	0	0	0	0	0	0	0	0	0	0	0	0	0	0
ASV1148	Bacteria	Bacteroidota	Bacteroidia	Chitinophagales	Chitinophagaceae	Flavitalea	0	0	0	0	0	0.00196369	0	0	0	0	0	0	0	0	0	0	0	0	0	0
ASV1149	Bacteria	Actinomycetota	Actinobacteria	Micromonosporales	Micromonosporaceae	Luedemannella	0	0	0	0	0	0.00196369	0	0	0	0	0	0	0	0	0	0	0	0	0	0
ASV1150	Bacteria	Actinomycetota	Actinobacteria	Streptosporangiales	Streptosporangiaceae	Streptosporangium	0	0	0	0	0	0.00196369	0	0	0	0	0	0	0	0	0	0	0	0	0	0
ASV1151	Bacteria	Pseudomonadota	Gammaproteobacteria	PLTA13	Unclassified	Unclassified	0	0	0	0	0	0	0.00175288	0	0	0	0	0	0	0	0	0	0	0	0	0
ASV1152	Bacteria	Myxococcota	Polyangiia	Haliangiales	Haliangiaceae	Unclassified	0	0	0	0	0	0	0.00175288	0	0	0	0	0	0	0	0	0	0	0	0	0
ASV1153	Bacteria	Planctomycetota	Phycisphaerae	Tepidisphaerales	WD2101 soil group	Unclassified	0	0	0	0	0	0	0.00175288	0	0	0	0	0	0	0	0	0	0	0	0	0
ASV1154	Bacteria	Pseudomonadota	Gammaproteobacteria	Burkholderiales	SC-I-84	Unclassified	0	0	0	0	0	0	0.00175288	0	0	0	0	0	0	0	0	0	0	0	0	0
ASV1155	Bacteria	Gemmatimonadota	Gemmatimonadia	Gemmatimonadales	Gemmatimonadaceae	Unclassified	0	0	0	0	0	0	0.00105173	0.000659776	0	0	0	0	0	0	0	0	0	0	0	0
ASV1156	Bacteria	Gemmatimonadota	Gemmatimonadia	Gemmatimonadales	Gemmatimonadaceae	Unclassified	0	0	0	0	0	0	0.000934871	0.000769738	0	0	0	0	0	0	0	0	0	0	0	0
ASV1157	Bacteria	Actinomycetota	MB-A2-108	Unclassified	Unclassified	Unclassified	0	0	0	0	0	0	0.000895918	0.000806392	0	0	0	0	0	0	0	0	0	0	0	0
ASV1158	Bacteria	Myxococcota	Polyangiia	Haliangiales	Haliangiaceae	Unclassified	0	0	0	0	0	0	0.000856965	0.000843047	0	0	0	0	0	0	0	0	0	0	0	0
ASV1159	Bacteria	Acidobacteriota	Vicinamibacteria	Vicinamibacterales	Vicinamibacteraceae	Unclassified	0	0	0	0	0	0	0	0.00164944	0	0	0	0	0	0	0	0	0	0	0	0
ASV1160	Bacteria	Pseudomonadota	Gammaproteobacteria	Burkholderiales	Nitrosomonadaceae	mle1-7	0	0	0	0	0	0	0	0.00164944	0	0	0	0	0	0	0	0	0	0	0	0
ASV1161	Bacteria	Gemmatimonadota	Gemmatimonadia	Gemmatimonadales	Gemmatimonadaceae	Unclassified	0	0	0	0	0	0	0	0.00164944	0	0	0	0	0	0	0	0	0	0	0	0
ASV1162	Bacteria	Actinomycetota	Actinobacteria	Frankiales	Frankiaceae	Jatrophihabitans	0	0	0	0	0	0	0	0.00164944	0	0	0	0	0	0	0	0	0	0	0	0
ASV1163	Bacteria	Acidobacteriota	Acidobacteriae	Bryobacterales	Bryobacteraceae	Bryobacter	0.00112641	0	0	0	0	0	0	0	0	0	0	0	0	0	0	0	0	0	0	0
ASV1164	Bacteria	Chloroflexota	Dehalococcoidia	S085	Unclassified	Unclassified	0.00112641	0	0	0	0	0	0	0	0	0	0	0	0	0	0	0	0	0	0	0
ASV1165	Bacteria	Pseudomonadota	Gammaproteobacteria	Burkholderiales	Oxalobacteraceae	Unclassified	0.00112641	0	0	0	0	0	0	0	0	0	0	0	0	0	0	0	0	0	0	0
ASV1166	Bacteria	Pseudomonadota	Alphaproteobacteria	Reyranellales	Reyranellaceae	Reyranella	0.00112641	0	0	0	0	0	0	0	0	0	0	0	0	0	0	0	0	0	0	0
ASV1167	Bacteria	Gemmatimonadota	Gemmatimonadia	Gemmatimonadales	Gemmatimonadaceae	Unclassified	0.00112641	0	0	0	0	0	0	0	0	0	0	0	0	0	0	0	0	0	0	0
ASV1168	Bacteria	Acidobacteriota	Holophagae	Subgroup 7	Unclassified	Unclassified	0.000460806	0.00118971	0	0	0	0	0	0	0	0	0	0	0	0	0	0	0	0	0	0
ASV1169	Bacteria	Chloroflexota	AD3	Unclassified	Unclassified	Unclassified	0.000435206	0.000732131	0.000227661	0.000176286	0	0	0	0	0	0	0	0	0	0	0	0	0	0	0	0
ASV1170	Bacteria	Chloroflexota	AD3	Unclassified	Unclassified	Unclassified	0.000332804	0.000366066	0.000531208	0.000317315	0	0	0	0	0	0	0	0	0	0	0	0	0	0	0	0
ASV1171	Bacteria	Actinomycetota	Thermoleophilia	Gaiellales	Unclassified	Unclassified	0.000307204	0.00146426	0	0	0	0	0	0	0	0	0	0	0	0	0	0	0	0	0	0
ASV1172	Bacteria	Gemmatimonadota	Gemmatimonadia	Gemmatimonadales	Gemmatimonadaceae	Gemmatimonas	0	0.00201336	0	0	0	0	0	0	0	0	0	0	0	0	0	0	0	0	0	0
ASV1173	Bacteria	Pseudomonadota	Gammaproteobacteria	Salinisphaerales	Nevskiaceae	Stenotrophobium	0	0.00201336	0	0	0	0	0	0	0	0	0	0	0	0	0	0	0	0	0	0
ASV1174	Bacteria	Verrucomicrobiota	Verrucomicrobiia	Pedosphaerales	Pedosphaeraceae	Unclassified	0	0.00201336	0	0	0	0	0	0	0	0	0	0	0	0	0	0	0	0	0	0
ASV1175	Bacteria	Bacteroidota	Bacteroidia	Chitinophagales	Chitinophagaceae	Sediminibacterium	0	0.00201336	0	0	0	0	0	0	0	0	0	0	0	0	0	0	0	0	0	0
ASV1176	Bacteria	Chloroflexota	TK10	Unclassified	Unclassified	Unclassified	0	0.00201336	0	0	0	0	0	0	0	0	0	0	0	0	0	0	0	0	0	0
ASV1177	Bacteria	Chloroflexota	Ktedonobacteria	B12-WMSP1	Unclassified	Unclassified	0	0	0.00166951	0	0	0	0	0	0	0	0	0	0	0	0	0	0	0	0	0
ASV1178	Bacteria	Chloroflexota	Anaerolineae	Anaerolineales	Anaerolineaceae	Unclassified	0	0	0.00166951	0	0	0	0	0	0	0	0	0	0	0	0	0	0	0	0	0
ASV1179	Bacteria	Acidobacteriota	Vicinamibacteria	Vicinamibacterales	Unclassified	Unclassified	0	0	0.00166951	0	0	0	0	0	0	0	0	0	0	0	0	0	0	0	0	0
ASV1180	Bacteria	Pseudomonadota	Gammaproteobacteria	Burkholderiales	Nitrosomonadaceae	IS-44	0	0	0.00166951	0	0	0	0	0	0	0	0	0	0	0	0	0	0	0	0	0
ASV1181	Bacteria	Pseudomonadota	Gammaproteobacteria	Burkholderiales	Unclassified	Unclassified	0	0	0.00166951	0	0	0	0	0	0	0	0	0	0	0	0	0	0	0	0	0
ASV1182	Bacteria	Chloroflexota	AD3	Unclassified	Unclassified	Unclassified	0	0	0.000910643	0.000705144	0	0	0	0	0	0	0	0	0	0	0	0	0	0	0	0
ASV1183	Bacteria	Pseudomonadota	Gammaproteobacteria	Burkholderiales	Nitrosomonadaceae	Ellin6067	0	0	0	0.00155132	0	0	0	0	0	0	0	0	0	0	0	0	0	0	0	0
ASV1184	Bacteria	Chloroflexota	AD3	Unclassified	Unclassified	Unclassified	0	0	0	0.00155132	0	0	0	0	0	0	0	0	0	0	0	0	0	0	0	0
ASV1185	Bacteria	Candidatus Eremiobacterota	Eremiobacteria	Unclassified	Unclassified	Unclassified	0	0	0	0.00155132	0	0	0	0	0	0	0	0	0	0	0	0	0	0	0	0
ASV1186	Bacteria	Acidobacteriota	Acidobacteriae	Bryobacterales	Bryobacteraceae	Bryobacter	0	0	0	0.00155132	0	0	0	0	0	0	0	0	0	0	0	0	0	0	0	0
ASV1188	Bacteria	Actinomycetota	Acidimicrobiia	Acidimicrobiales	Acidimicrobiaceae	Acidiferrimicrobium	0	0	0	0	0	0.00192006	0	0	0	0	0	0	0	0	0	0	0	0	0	0
ASV1190	Bacteria	Actinomycetota	Actinobacteria	Micromonosporales	Micromonosporaceae	Luedemannella	0	0	0	0	0	0.00192006	0	0	0	0	0	0	0	0	0	0	0	0	0	0
ASV1191	Bacteria	Bacteroidota	Bacteroidia	Chitinophagales	Chitinophagaceae	Heliimonas	0	0	0	0	0	0.00074184	0.000584294	0.00043985	0	0	0	0	0	0	0	0	0	0	0	0
ASV1192	Bacteria	Acidobacteriota	Subgroup 11	Unclassified	Unclassified	Unclassified	0	0	0	0	0	0	0.00116859	0.000513159	0	0	0	0	0	0	0	0	0	0	0	0
ASV1193	Bacteria	Verrucomicrobiota	Verrucomicrobiia	Chthoniobacterales	Chthoniobacteraceae	Candidatus Udaeobacter	0	0	0	0	0	0	0	0.00161278	0	0	0	0	0	0	0	0	0	0	0	0
ASV1194	Bacteria	Pseudomonadota	Alphaproteobacteria	Hyphomicrobiales	Xanthobacteraceae	Unclassified	0	0	0	0	0	0	0	0.00161278	0	0	0	0	0	0	0	0	0	0	0	0
ASV1195	Bacteria	Planctomycetota	Planctomycetes	Gemmatales	Gemmataceae	Unclassified	0.00110081	0	0	0	0	0	0	0	0	0	0	0	0	0	0	0	0	0	0	0
ASV1196	Bacteria	Acidobacteriota	Holophagae	Subgroup 7	Unclassified	Unclassified	0.00110081	0	0	0	0	0	0	0	0	0	0	0	0	0	0	0	0	0	0	0
ASV1197	Bacteria	Pseudomonadota	Alphaproteobacteria	Hyphomicrobiales	Methyloligellaceae	Unclassified	0.000563207	0	0	0.000740401	0	0	0	0	0	0	0	0	0	0	0	0	0	0	0	0
ASV1198	Bacteria	Acidobacteriota	Acidobacteriae	Terriglobales	Unclassified	Unclassified	0.000128002	0	0.000455322	0.000916687	0	0	0	0	0	0	0	0	0	0	0	0	0	0	0	0
ASV1199	Bacteria	Planctomycetota	Planctomycetes	Gemmatales	Gemmataceae	Unclassified	0	0.0019676	0	0	0	0	0	0	0	0	0	0	0	0	0	0	0	0	0	0
ASV1200	Bacteria	Pseudomonadota	Alphaproteobacteria	Acetobacterales	Acetobacteraceae	Unclassified	0	0	0.00163157	0	0	0	0	0	0	0	0	0	0	0	0	0	0	0	0	0
ASV1201	Bacteria	Candidatus Eremiobacterota	Eremiobacteria	Unclassified	Unclassified	Unclassified	0	0	0.00163157	0	0	0	0	0	0	0	0	0	0	0	0	0	0	0	0	0
ASV1202	Bacteria	Acidobacteriota	Acidobacteriae	Terriglobales	Acidobacteriaceae (Subgroup 1)	Unclassified	0	0	0.00163157	0	0	0	0	0	0	0	0	0	0	0	0	0	0	0	0	0
ASV1203	Bacteria	Unclassified	Unclassified	Unclassified	Unclassified	Unclassified	0	0	0.00163157	0	0	0	0	0	0	0	0	0	0	0	0	0	0	0	0	0
ASV1204	Bacteria	Planctomycetota	Planctomycetes	Gemmatales	Gemmataceae	Unclassified	0	0	0	0.00151606	0	0	0	0	0	0	0	0	0	0	0	0	0	0	0	0
ASV1205	Bacteria	Actinomycetota	Thermoleophilia	Solirubrobacterales	67-14	Unclassified	0	0	0	0	0.00185457	0	0	0	0	0	0	0	0	0	0	0	0	0	0	0
ASV1206	Bacteria	Acidobacteriota	Acidobacteriae	Subgroup 2	Unclassified	Unclassified	0	0	0	0	0.000862589	0	0	0.000843047	0	0	0	0	0	0	0	0	0	0	0	0
ASV1207	Bacteria	Bacteroidota	Bacteroidia	Chitinophagales	Chitinophagaceae	Unclassified	0	0	0	0	0.000560683	0	0.000506388	0.000623121	0	0	0	0	0	0	0	0	0	0	0	0
ASV1208	Bacteria	Actinomycetota	Actinobacteria	Streptosporangiales	Streptosporangiaceae	Streptosporangium	0	0	0	0	0	0.00187642	0	0	0	0	0	0	0	0	0	0	0	0	0	0
ASV1209	Bacteria	Acidobacteriota	Blastocatellia	Pyrinomonadales	Pyrinomonadaceae	Unclassified	0	0	0	0	0	0.00187642	0	0	0	0	0	0	0	0	0	0	0	0	0	0
ASV1210	Bacteria	Planctomycetota	Planctomycetes	Gemmatales	Gemmataceae	Zavarzinella	0	0	0	0	0	0.000567289	0.000584294	0.000549813	0	0	0	0	0	0	0	0	0	0	0	0
ASV1211	Bacteria	Acidobacteriota	Acidobacteriae	Terriglobales	Unclassified	Unclassified	0	0	0	0	0	0	0.000740106	0.000879701	0	0	0	0	0	0	0	0	0	0	0	0
ASV1212	Bacteria	Pseudomonadota	Gammaproteobacteria	Burkholderiales	Nitrosomonadaceae	Ellin6067	0	0	0	0	0	0	0	0.00157613	0	0	0	0	0	0	0	0	0	0	0	0
ASV1213	Bacteria	Acidobacteriota	Blastocatellia	Pyrinomonadales	Pyrinomonadaceae	Unclassified	0	0	0	0	0	0	0	0.00157613	0	0	0	0	0	0	0	0	0	0	0	0
ASV1214	Bacteria	Acidobacteriota	Vicinamibacteria	Vicinamibacterales	Unclassified	Unclassified	0.00107521	0	0	0	0	0	0	0	0	0	0	0	0	0	0	0	0	0	0	0
ASV1215	Bacteria	Myxococcota	Myxococcia	Myxococcales	Anaeromyxobacteraceae	Anaeromyxobacter	0.00107521	0	0	0	0	0	0	0	0	0	0	0	0	0	0	0	0	0	0	0
ASV1216	Bacteria	Planctomycetota	Planctomycetes	Isosphaerales	Isosphaeraceae	Unclassified	0.00107521	0	0	0	0	0	0	0	0	0	0	0	0	0	0	0	0	0	0	0
ASV1217	Bacteria	Chloroflexota	JG30-KF-CM66	Unclassified	Unclassified	Unclassified	0.00107521	0	0	0	0	0	0	0	0	0	0	0	0	0	0	0	0	0	0	0
ASV1218	Bacteria	Pseudomonadota	Gammaproteobacteria	Burkholderiales	Nitrosomonadaceae	MND1	0.000844811	0	0.000341491	0	0	0	0	0	0	0	0	0	0	0	0	0	0	0	0	0
ASV1219	Bacteria	Chloroflexota	AD3	Unclassified	Unclassified	Unclassified	0.000332804	0	0.000417378	0.00063463	0	0	0	0	0	0	0	0	0	0	0	0	0	0	0	0
ASV1220	Bacteria	Pseudomonadota	Alphaproteobacteria	Hyphomicrobiales	Xanthobacteraceae	Rhodoplanes	0.000281604	0	0	0	0	0.00091639	0.000389529	0	0	0	0	0	0	0	0	0	0	0	0	0
ASV1221	Bacteria	Chloroflexota	AD3	Unclassified	Unclassified	Unclassified	0.000153602	0.000411824	0.000455322	0.000528858	0	0	0	0	0	0	0	0	0	0	0	0	0	0	0	0
ASV1222	Bacteria	Bacillota	Clostridia	Clostridiales	Clostridiaceae	Clostridium	0	0.00192184	0	0	0	0	0	0	0	0	0	0	0	0	0	0	0	0	0	0
ASV1223	Bacteria	Pseudomonadota	Gammaproteobacteria	Gammaproteobacteria Incertae Sedis	Unknown Family	Acidibacter	0	0.00192184	0	0	0	0	0	0	0	0	0	0	0	0	0	0	0	0	0	0
ASV1224	Bacteria	Pseudomonadota	Gammaproteobacteria	Burkholderiales	Nitrosomonadaceae	Ellin6067	0	0.00192184	0	0	0	0	0	0	0	0	0	0	0	0	0	0	0	0	0	0
ASV1225	Bacteria	Acidobacteriota	Acidobacteriae	Bryobacterales	Bryobacteraceae	Bryobacter	0	0	0.00159363	0	0	0	0	0	0	0	0	0	0	0	0	0	0	0	0	0
ASV1226	Bacteria	Pseudomonadota	Alphaproteobacteria	Hyphomicrobiales	Hyphomicrobiales Incertae Sedis	Bauldia	0	0	0.00159363	0	0	0	0	0	0	0	0	0	0	0	0	0	0	0	0	0
ASV1227	Bacteria	Pseudomonadota	Gammaproteobacteria	Salinisphaerales	Nevskiaceae	Stenotrophobium	0	0	0.00159363	0	0	0	0	0	0	0	0	0	0	0	0	0	0	0	0	0
ASV1228	Bacteria	Actinomycetota	Thermoleophilia	Gaiellales	Unclassified	Unclassified	0	0	0.00159363	0	0	0	0	0	0	0	0	0	0	0	0	0	0	0	0	0
ASV1229	Bacteria	Planctomycetota	Phycisphaerae	Tepidisphaerales	WD2101 soil group	Unclassified	0	0	0.000189717	0.000423086	0	0	0.000779059	0.000183271	0	0	0	0	0	0	0	0	0	0	0	0
ASV1230	Bacteria	Chloroflexota	Ktedonobacteria	Ktedonobacterales	Ktedonobacteraceae	JG30a-KF-32	0	0	0	0.0014808	0	0	0	0	0	0	0	0	0	0	0	0	0	0	0	0
ASV1231	Bacteria	Chloroflexota	Ktedonobacteria	B10-SB3A	Unclassified	Unclassified	0	0	0	0.0014808	0	0	0	0	0	0	0	0	0	0	0	0	0	0	0	0
ASV1232	Bacteria	Pseudomonadota	Gammaproteobacteria	Steroidobacterales	Steroidobacteraceae	Unclassified	0	0	0	0.0014808	0	0	0	0	0	0	0	0	0	0	0	0	0	0	0	0
ASV1233	Bacteria	Chloroflexota	P2-11E	Unclassified	Unclassified	Unclassified	0	0	0	0.0014808	0	0	0	0	0	0	0	0	0	0	0	0	0	0	0	0
ASV1234	Bacteria	Acidobacteriota	Acidobacteriae	Terriglobales	Unclassified	Unclassified	0	0	0	0	0.00181144	0	0	0	0	0	0	0	0	0	0	0	0	0	0	0
ASV1235	Bacteria	Acidobacteriota	Acidobacteriae	Subgroup 2	Unclassified	Unclassified	0	0	0	0	0.00181144	0	0	0	0	0	0	0	0	0	0	0	0	0	0	0
ASV1236	Bacteria	Pseudomonadota	Gammaproteobacteria	WD260	Unclassified	Unclassified	0	0	0	0	0.00181144	0	0	0	0	0	0	0	0	0	0	0	0	0	0	0
ASV1237	Bacteria	Acidobacteriota	Acidobacteriae	Terriglobales	Unclassified	Unclassified	0	0	0	0	0.00103511	0	0	0.000659776	0	0	0	0	0	0	0	0	0	0	0	0
ASV1238	Bacteria	Pseudomonadota	Alphaproteobacteria	Hyphomicrobiales	Rhizobiaceae	Rhizobium	0	0	0	0	0.000733201	0	0.000467435	0.000476505	0	0	0	0	0	0	0	0	0	0	0	0
ASV1240	Bacteria	Bacteroidota	Bacteroidia	Chitinophagales	Chitinophagaceae	Sediminibacterium	0	0	0	0	0.000388165	0	0.000779059	0.000476505	0	0	0	0	0	0	0	0	0	0	0	0
ASV1241	Bacteria	Actinomycetota	Acidimicrobiia	Microtrichales	Unclassified	Unclassified	0	0	0	0	0	0.00183278	0	0	0	0	0	0	0	0	0	0	0	0	0	0
ASV1242	Bacteria	Myxococcota	Polyangiia	Polyangiales	Phaselicystaceae	Phaselicystis	0	0	0	0	0	0.00183278	0	0	0	0	0	0	0	0	0	0	0	0	0	0
ASV1243	Bacteria	Acidobacteriota	Acidobacteriae	Solibacterales	Solibacteraceae	Candidatus Solibacter	0	0	0	0	0	0	0.00163602	0	0	0	0	0	0	0	0	0	0	0	0	0
ASV1244	Bacteria	Actinomycetota	Actinobacteria	Micromonosporales	Micromonosporaceae	Luedemannella	0	0	0	0	0	0	0.00163602	0	0	0	0	0	0	0	0	0	0	0	0	0
ASV1245	Bacteria	Verrucomicrobiota	Verrucomicrobiia	Chthoniobacterales	Chthoniobacteraceae	Candidatus Udaeobacter	0	0	0	0	0	0	0.00163602	0	0	0	0	0	0	0	0	0	0	0	0	0
ASV1246	Bacteria	Actinomycetota	Acidimicrobiia	Acidimicrobiales	Acidimicrobiaceae	Acidiferrimicrobium	0	0	0	0	0	0	0.00163602	0	0	0	0	0	0	0	0	0	0	0	0	0
ASV1247	Bacteria	Pseudomonadota	Alphaproteobacteria	Unclassified	Unclassified	Unclassified	0	0	0	0	0	0	0.00163602	0	0	0	0	0	0	0	0	0	0	0	0	0
ASV1248	Bacteria	Latescibacterota	Unclassified	Unclassified	Unclassified	Unclassified	0	0	0	0	0	0	0.00163602	0	0	0	0	0	0	0	0	0	0	0	0	0
ASV1249	Bacteria	Gemmatimonadota	Gemmatimonadia	Gemmatimonadales	Gemmatimonadaceae	Unclassified	0	0	0	0	0	0	0.000779059	0.000806392	0	0	0	0	0	0	0	0	0	0	0	0
ASV1250	Bacteria	Actinomycetota	Acidimicrobiia	Microtrichales	Unclassified	Unclassified	0	0	0	0	0	0	0	0.00153948	0	0	0	0	0	0	0	0	0	0	0	0
ASV1251	Bacteria	Acidobacteriota	Subgroup 22	Unclassified	Unclassified	Unclassified	0	0	0	0	0	0	0	0.00153948	0	0	0	0	0	0	0	0	0	0	0	0
ASV1252	Bacteria	Pseudomonadota	Gammaproteobacteria	Burkholderiales	A21b	Unclassified	0	0	0	0	0	0	0	0.00153948	0	0	0	0	0	0	0	0	0	0	0	0
ASV1253	Bacteria	Pseudomonadota	Gammaproteobacteria	Burkholderiales	Nitrosomonadaceae	IS-44	0	0	0	0	0	0	0	0.00153948	0	0	0	0	0	0	0	0	0	0	0	0
ASV1254	Bacteria	Acidobacteriota	Blastocatellia	2024-11-01	Unclassified	Unclassified	0	0	0	0	0	0	0	0.00153948	0	0	0	0	0	0	0	0	0	0	0	0
ASV1255	Bacteria	Candidatus Eremiobacterota	Eremiobacteria	Unclassified	Unclassified	Unclassified	0.00104961	0	0	0	0	0	0	0	0	0	0	0	0	0	0	0	0	0	0	0
ASV1256	Bacteria	Chloroflexota	Anaerolineae	Unclassified	Unclassified	Unclassified	0.00104961	0	0	0	0	0	0	0	0	0	0	0	0	0	0	0	0	0	0	0
ASV1257	Bacteria	Acidobacteriota	Blastocatellia	Pyrinomonadales	Pyrinomonadaceae	Unclassified	0.00104961	0	0	0	0	0	0	0	0	0	0	0	0	0	0	0	0	0	0	0
ASV1258	Bacteria	Chloroflexota	Ktedonobacteria	Ktedonobacterales	Ktedonobacteraceae	JG30a-KF-32	0.00104961	0	0	0	0	0	0	0	0	0	0	0	0	0	0	0	0	0	0	0
ASV1259	Bacteria	Actinomycetota	Actinobacteria	Micrococcales	Micrococcaceae	Pseudarthrobacter	0.00104961	0	0	0	0	0	0	0	0	0	0	0	0	0	0	0	0	0	0	0
ASV1260	Bacteria	Pseudomonadota	Alphaproteobacteria	Hyphomicrobiales	Methyloligellaceae	Unclassified	0.00104961	0	0	0	0	0	0	0	0	0	0	0	0	0	0	0	0	0	0	0
ASV1261	Bacteria	Actinomycetota	Actinobacteria	Streptosporangiales	Thermomonosporaceae	Actinocorallia	0.00076801	0	0	0.000387829	0	0	0	0	0	0	0	0	0	0	0	0	0	0	0	0
ASV1262	Bacteria	Myxococcota	Polyangiia	Polyangiales	Polyangiaceae	Pajaroellobacter	0.000358405	0	0.000531208	0.000458344	0	0	0	0	0	0	0	0	0	0	0	0	0	0	0	0
ASV1263	Bacteria	Gemmatimonadota	Gemmatimonadia	Gemmatimonadales	Gemmatimonadaceae	Unclassified	0.000332804	0	0	0.000987202	0	0	0	0	0	0	0	0	0	0	0	0	0	0	0	0
ASV1264	Bacteria	Chloroflexota	AD3	Unclassified	Unclassified	Unclassified	0.000128002	0.0010982	0.000303548	0.000141029	0	0	0	0	0	0	0	0	0	0	0	0	0	0	0	0
ASV1265	Bacteria	Unclassified	Unclassified	Unclassified	Unclassified	Unclassified	0	0.00187609	0	0	0	0	0	0	0	0	0	0	0	0	0	0	0	0	0	0
ASV1266	Bacteria	Acidobacteriota	Acidobacteriae	Bryobacterales	Bryobacteraceae	Bryobacter	0	0.00187609	0	0	0	0	0	0	0	0	0	0	0	0	0	0	0	0	0	0
ASV1267	Bacteria	Actinomycetota	Actinobacteria	Micrococcales	Micrococcaceae	Unclassified	0	0.00187609	0	0	0	0	0	0	0	0	0	0	0	0	0	0	0	0	0	0
ASV1268	Bacteria	Actinomycetota	Acidimicrobiia	Acidimicrobiales	Acidimicrobiaceae	Acidiferrimicrobium	0	0.00187609	0	0	0	0	0	0	0	0	0	0	0	0	0	0	0	0	0	0
ASV1269	Bacteria	Actinomycetota	Actinobacteria	Pseudonocardiales	Pseudonocardiaceae	Crossiella	0	0	0.00155568	0	0	0	0	0	0	0	0	0	0	0	0	0	0	0	0	0
ASV1270	Bacteria	Actinomycetota	Acidimicrobiia	Acidimicrobiales	Acidimicrobiaceae	Acidiferrimicrobium	0	0	0.00155568	0	0	0	0	0	0	0	0	0	0	0	0	0	0	0	0	0
ASV1271	Bacteria	Pseudomonadota	Gammaproteobacteria	Salinisphaerales	Nevskiaceae	Stenotrophobium	0	0	0.00155568	0	0	0	0	0	0	0	0	0	0	0	0	0	0	0	0	0
ASV1272	Bacteria	Actinomycetota	Thermoleophilia	Solirubrobacterales	Solirubrobacteraceae	Conexibacter	0	0	0.00155568	0	0	0	0	0	0	0	0	0	0	0	0	0	0	0	0	0
ASV1273	Bacteria	Actinomycetota	Acidimicrobiia	Microtrichales	Ilumatobacteraceae	CL500-29 marine group	0	0	0.00155568	0	0	0	0	0	0	0	0	0	0	0	0	0	0	0	0	0
ASV1274	Bacteria	Pseudomonadota	Gammaproteobacteria	Burkholderiales	A21b	Unclassified	0	0	0.00155568	0	0	0	0	0	0	0	0	0	0	0	0	0	0	0	0	0
ASV1275	Bacteria	Pseudomonadota	Alphaproteobacteria	Hyphomicrobiales	Xanthobacteraceae	Unclassified	0	0	0	0.00144555	0	0	0	0	0	0	0	0	0	0	0	0	0	0	0	0
ASV1276	Bacteria	Actinomycetota	Thermoleophilia	Gaiellales	Gaiellaceae	Gaiella	0	0	0	0.00144555	0	0	0	0	0	0	0	0	0	0	0	0	0	0	0	0
ASV1277	Bacteria	Chloroflexota	Chloroflexia	Thermomicrobiales	JG30-KF-CM45	Unclassified	0	0	0	0.00144555	0	0	0	0	0	0	0	0	0	0	0	0	0	0	0	0
ASV1278	Bacteria	Nitrospirota	Nitrospiria	Nitrospirales	Nitrospiraceae	Nitrospira	0	0	0	0.00144555	0	0	0	0	0	0	0	0	0	0	0	0	0	0	0	0
ASV1279	Bacteria	Thermodesulfobacteriota	Desulfuromonadia	Geobacterales	Geobacteraceae	Pelotalea	0	0	0	0.00144555	0	0	0	0	0	0	0	0	0	0	0	0	0	0	0	0
ASV1280	Bacteria	Verrucomicrobiota	Verrucomicrobiia	Chthoniobacterales	Chthoniobacteraceae	Candidatus Udaeobacter	0	0	0	0	0.00176831	0	0	0	0	0	0	0	0	0	0	0	0	0	0	0
ASV1281	Bacteria	Pseudomonadota	Alphaproteobacteria	Elsterales	Unclassified	Unclassified	0	0	0	0	0.00176831	0	0	0	0	0	0	0	0	0	0	0	0	0	0	0
ASV1282	Bacteria	Planctomycetota	Planctomycetes	Isosphaerales	Isosphaeraceae	Unclassified	0	0	0	0	0.00176831	0	0	0	0	0	0	0	0	0	0	0	0	0	0	0
ASV1283	Bacteria	Verrucomicrobiota	Verrucomicrobiia	Chthoniobacterales	Chthoniobacteraceae	Candidatus Udaeobacter	0	0	0	0	0.00176831	0	0	0	0	0	0	0	0	0	0	0	0	0	0	0
ASV1284	Bacteria	Bacteroidota	Bacteroidia	Chitinophagales	37-13	Unclassified	0	0	0	0	0.0011645	0.000610927	0	0	0	0	0	0	0	0	0	0	0	0	0	0
ASV1285	Bacteria	Acidobacteriota	Vicinamibacteria	Vicinamibacterales	Unclassified	Unclassified	0	0	0	0	0.000862589	0	0	0.000769738	0	0	0	0	0	0	0	0	0	0	0	0
ASV1286	Bacteria	Chloroflexota	Anaerolineae	Aggregatilineales	Aggregatilineaceae	Unclassified	0	0	0	0	0.000733201	0	0.000584294	0.000329888	0	0	0	0	0	0	0	0	0	0	0	0
ASV1287	Bacteria	Planctomycetota	Phycisphaerae	Tepidisphaerales	WD2101 soil group	Unclassified	0	0	0	0	0.000474424	0.000610927	0.000389529	0.000219925	0	0	0	0	0	0	0	0	0	0	0	0
ASV1288	Bacteria	Pseudomonadota	Alphaproteobacteria	Hyphomicrobiales	A0839	Unclassified	0	0	0	0	0	0.00178914	0	0	0	0	0	0	0	0	0	0	0	0	0	0
ASV1289	Bacteria	Abditibacteriota	Abditibacteriia	Abditibacteriales	Abditibacteriaceae	Abditibacterium	0	0	0	0	0	0.00117822	0.000545341	0	0	0	0	0	0	0	0	0	0	0	0	0
ASV1290	Bacteria	Bacteroidota	Bacteroidia	Chitinophagales	Chitinophagaceae	Terrimonas	0	0	0	0	0	0	0.00159707	0	0	0	0	0	0	0	0	0	0	0	0	0
ASV1291	Bacteria	Chloroflexota	KD4-96	Unclassified	Unclassified	Unclassified	0	0	0	0	0	0	0.00159707	0	0	0	0	0	0	0	0	0	0	0	0	0
ASV1292	Bacteria	Actinomycetota	Actinobacteria	Kitasatosporales	Streptomycetaceae	Streptomyces	0	0	0	0	0	0	0.00159707	0	0	0	0	0	0	0	0	0	0	0	0	0
ASV1293	Bacteria	Gemmatimonadota	Gemmatimonadia	Gemmatimonadales	Gemmatimonadaceae	Unclassified	0	0	0	0	0	0	0.00105173	0.000513159	0	0	0	0	0	0	0	0	0	0	0	0
ASV1294	Bacteria	Chloroflexota	P2-11E	Unclassified	Unclassified	Unclassified	0	0	0	0	0	0	0.000623247	0.000916355	0	0	0	0	0	0	0	0	0	0	0	0
ASV1295	Bacteria	Gemmatimonadota	Gemmatimonadia	Gemmatimonadales	Gemmatimonadaceae	Unclassified	0	0	0	0	0	0	0	0.00150282	0	0	0	0	0	0	0	0	0	0	0	0
ASV1296	Bacteria	Actinomycetota	Actinobacteria	Streptosporangiales	Thermomonosporaceae	Actinocorallia	0.00102401	0	0	0	0	0	0	0	0	0	0	0	0	0	0	0	0	0	0	0
ASV1297	Bacteria	Verrucomicrobiota	Verrucomicrobiia	Chthoniobacterales	Chthoniobacteraceae	Candidatus Udaeobacter	0.00102401	0	0	0	0	0	0	0	0	0	0	0	0	0	0	0	0	0	0	0
ASV1298	Bacteria	Pseudomonadota	Alphaproteobacteria	Hyphomicrobiales	Hyphomicrobiales Incertae Sedis	Bauldia	0.00102401	0	0	0	0	0	0	0	0	0	0	0	0	0	0	0	0	0	0	0
ASV1299	Bacteria	Planctomycetota	Planctomycetes	Gemmatales	Gemmataceae	Unclassified	0.00102401	0	0	0	0	0	0	0	0	0	0	0	0	0	0	0	0	0	0	0
ASV1300	Bacteria	Pseudomonadota	Alphaproteobacteria	Hyphomicrobiales	Beijerinckiaceae	Unclassified	0.00102401	0	0	0	0	0	0	0	0	0	0	0	0	0	0	0	0	0	0	0
ASV1301	Bacteria	Chloroflexota	AD3	Unclassified	Unclassified	Unclassified	0.00102401	0	0	0	0	0	0	0	0	0	0	0	0	0	0	0	0	0	0	0
ASV1302	Bacteria	Acidobacteriota	Vicinamibacteria	Subgroup 17	Unclassified	Unclassified	0.00102401	0	0	0	0	0	0	0	0	0	0	0	0	0	0	0	0	0	0	0
ASV1303	Bacteria	Verrucomicrobiota	Verrucomicrobiia	Chthoniobacterales	Chthoniobacteraceae	Candidatus Udaeobacter	0.00102401	0	0	0	0	0	0	0	0	0	0	0	0	0	0	0	0	0	0	0
ASV1304	Bacteria	Armatimonadota	Chthonomonadia	Chthonomonadales	Unclassified	Unclassified	0.00102401	0	0	0	0	0	0	0	0	0	0	0	0	0	0	0	0	0	0	0
ASV1305	Bacteria	Pseudomonadota	Gammaproteobacteria	Burkholderiales	Nitrosomonadaceae	MND1	0.00102401	0	0	0	0	0	0	0	0	0	0	0	0	0	0	0	0	0	0	0
ASV1306	Bacteria	Methylomirabilota	Methylomirabilia	Rokubacteriales	Unclassified	Unclassified	0.00102401	0	0	0	0	0	0	0	0	0	0	0	0	0	0	0	0	0	0	0
ASV1307	Bacteria	Verrucomicrobiota	Verrucomicrobiia	Pedosphaerales	Pedosphaeraceae	Unclassified	0.00102401	0	0	0	0	0	0	0	0	0	0	0	0	0	0	0	0	0	0	0
ASV1308	Bacteria	Acidobacteriota	Holophagae	Subgroup 7	Unclassified	Unclassified	0.000716809	0	0	0.000423086	0	0	0	0	0	0	0	0	0	0	0	0	0	0	0	0
ASV1309	Bacteria	Actinomycetota	Thermoleophilia	Gaiellales	Unclassified	Unclassified	0.000665609	0	0	0.000493601	0	0	0	0	0	0	0	0	0	0	0	0	0	0	0	0
ASV1310	Bacteria	Chloroflexota	AD3	Unclassified	Unclassified	Unclassified	0.000537607	0.000366066	0.000151774	0.0002468	0	0	0	0	0	0	0	0	0	0	0	0	0	0	0	0
ASV1311	Bacteria	Planctomycetota	vadinHA49	Unclassified	Unclassified	Unclassified	0.000486406	0.000183033	0.000645039	0	0	0	0	0	0	0	0	0	0	0	0	0	0	0	0	0
ASV1312	Bacteria	Chloroflexota	AD3	Unclassified	Unclassified	Unclassified	0.000435206	0	0.000341491	0.000493601	0	0	0	0	0	0	0	0	0	0	0	0	0	0	0	0
ASV1313	Bacteria	Chloroflexota	AD3	Unclassified	Unclassified	Unclassified	0.000384005	0	0.000531208	0.000387829	0	0	0	0	0	0	0	0	0	0	0	0	0	0	0	0
ASV1314	Bacteria	Pseudomonadota	Gammaproteobacteria	Burkholderiales	Nitrosomonadaceae	Ellin6067	0	0.00183033	0	0	0	0	0	0	0	0	0	0	0	0	0	0	0	0	0	0
ASV1315	Bacteria	Pseudomonadota	Gammaproteobacteria	Salinisphaerales	Nevskiaceae	Stenotrophobium	0	0.00183033	0	0	0	0	0	0	0	0	0	0	0	0	0	0	0	0	0	0
ASV1316	Bacteria	Acidobacteriota	Vicinamibacteria	Vicinamibacterales	Unclassified	Unclassified	0	0.00183033	0	0	0	0	0	0	0	0	0	0	0	0	0	0	0	0	0	0
ASV1317	Bacteria	Gemmatimonadota	Gemmatimonadia	Gemmatimonadales	Gemmatimonadaceae	Unclassified	0	0.00183033	0	0	0	0	0	0	0	0	0	0	0	0	0	0	0	0	0	0
ASV1318	Bacteria	Pseudomonadota	Alphaproteobacteria	Elsterales	Unclassified	Unclassified	0	0.00183033	0	0	0	0	0	0	0	0	0	0	0	0	0	0	0	0	0	0
ASV1319	Bacteria	Thermodesulfobacteriota	Desulfuromonadia	Geobacterales	Geobacteraceae	Pelotalea	0	0	0.00151774	0	0	0	0	0	0	0	0	0	0	0	0	0	0	0	0	0
ASV1320	Bacteria	Actinomycetota	Actinobacteria	Kitasatosporales	Streptomycetaceae	Kitasatospora	0	0	0.00151774	0	0	0	0	0	0	0	0	0	0	0	0	0	0	0	0	0
ASV1321	Bacteria	Planctomycetota	Planctomycetes	Gemmatales	Gemmataceae	Unclassified	0	0	0.00151774	0	0	0	0	0	0	0	0	0	0	0	0	0	0	0	0	0
ASV1322	Bacteria	Pseudomonadota	Gammaproteobacteria	Burkholderiales	Nitrosomonadaceae	Ellin6067	0	0	0.00151774	0	0	0	0	0	0	0	0	0	0	0	0	0	0	0	0	0
ASV1323	Bacteria	Acidobacteriota	Acidobacteriae	Terriglobales	Unclassified	Unclassified	0	0	0.00151774	0	0	0	0	0	0	0	0	0	0	0	0	0	0	0	0	0
ASV1324	Bacteria	Chloroflexota	P2-11E	Unclassified	Unclassified	Unclassified	0	0	0	0.00141029	0	0	0	0	0	0	0	0	0	0	0	0	0	0	0	0
ASV1325	Bacteria	Actinomycetota	Actinobacteria	Micrococcales	Intrasporangiaceae	Oryzihumus	0	0	0	0.00141029	0	0	0	0	0	0	0	0	0	0	0	0	0	0	0	0
ASV1326	Bacteria	Chloroflexota	TK10	Unclassified	Unclassified	Unclassified	0	0	0	0.00141029	0	0	0	0	0	0	0	0	0	0	0	0	0	0	0	0
ASV1327	Bacteria	Acidobacteriota	Acidobacteriae	Bryobacterales	Bryobacteraceae	Bryobacter	0	0	0	0.00141029	0	0	0	0	0	0	0	0	0	0	0	0	0	0	0	0
ASV1328	Bacteria	Acidobacteriota	Vicinamibacteria	Vicinamibacterales	Vicinamibacteraceae	Unclassified	0	0	0	0	0.00172518	0	0	0	0	0	0	0	0	0	0	0	0	0	0	0
ASV1329	Bacteria	Acidobacteriota	Acidobacteriae	Terriglobales	Acidobacteriaceae (Subgroup 1)	Terracidiphilus	0	0	0	0	0.00103511	0.000698202	0	0	0	0	0	0	0	0	0	0	0	0	0	0
ASV1330	Bacteria	Planctomycetota	Planctomycetes	Isosphaerales	Isosphaeraceae	Tundrisphaera	0	0	0	0	0.000905719	0.000829115	0	0	0	0	0	0	0	0	0	0	0	0	0	0
ASV1331	Bacteria	Acidobacteriota	Acidobacteriae	Terriglobales	Unclassified	Unclassified	0	0	0	0	0.00081946	0	0.000155812	0.000623121	0	0	0	0	0	0	0	0	0	0	0	0
ASV1332	Bacteria	Pseudomonadota	Alphaproteobacteria	Hyphomicrobiales	Xanthobacteraceae	Bradyrhizobium	0	0	0	0	0.000776331	0	0.000311624	0.000513159	0	0	0	0	0	0	0	0	0	0.000520918	0	0
ASV1333	Bacteria	Pseudomonadota	Gammaproteobacteria	PLTA13	Unclassified	Unclassified	0	0	0	0	0.000690072	0	0.000428482	0.000476505	0	0	0	0	0	0	0	0	0	0	0	0
ASV1334	Bacteria	Planctomycetota	Planctomycetes	Gemmatales	Gemmataceae	Gemmata	0	0	0	0	0.000517554	0	0.00109068	0	0	0	0	0	0	0	0	0	0	0	0	0
ASV1335	Bacteria	Acidobacteriota	Acidobacteriae	Terriglobales	Unclassified	Unclassified	0	0	0	0	0	0.00174551	0	0	0	0	0	0	0	0	0	0	0	0	0	0
ASV1336	Bacteria	Pseudomonadota	Alphaproteobacteria	Hyphomicrobiales	Xanthobacteraceae	Unclassified	0	0	0	0	0	0.00174551	0	0	0	0	0	0	0	0	0	0	0	0	0	0
ASV1337	Bacteria	Acidobacteriota	Acidobacteriae	Bryobacterales	Bryobacteraceae	Bryobacter	0	0	0	0	0	0.00174551	0	0	0	0	0	0	0	0	0	0	0	0	0	0
ASV1338	Bacteria	Pseudomonadota	Alphaproteobacteria	Hyphomicrobiales	Xanthobacteraceae	Rhodoplanes	0	0	0	0	0	0.00174551	0	0	0	0	0	0	0	0	0	0	0	0	0	0
ASV1339	Bacteria	Pseudomonadota	Alphaproteobacteria	Hyphomicrobiales	A0839	Unclassified	0	0	0	0	0	0.00174551	0	0	0	0	0	0	0	0	0	0	0	0	0	0
ASV1340	Bacteria	Acidobacteriota	Blastocatellia	2024-11-01	Unclassified	Unclassified	0	0	0	0	0	0.00174551	0	0	0	0	0	0	0	0	0	0	0	0	0	0
ASV1341	Bacteria	Acidobacteriota	Acidobacteriae	Terriglobales	Unclassified	Unclassified	0	0	0	0	0	0	0	0.00146617	0	0	0	0	0	0	0	0	0	0	0	0
ASV1342	Bacteria	Actinomycetota	Actinobacteria	Propionibacteriales	Nocardioidaceae	Kribbella	0	0	0	0	0	0	0	0.00146617	0	0	0	0	0	0	0	0	0	0	0	0
ASV1343	Bacteria	Pseudomonadota	Alphaproteobacteria	Unclassified	Unclassified	Unclassified	0	0	0	0	0	0	0	0.00146617	0	0	0	0	0	0	0	0	0	0	0	0
ASV1344	Bacteria	Pseudomonadota	Alphaproteobacteria	Reyranellales	Reyranellaceae	Reyranella	0.000998413	0	0	0	0	0	0	0	0	0	0	0	0	0	0	0	0	0	0	0
ASV1345	Bacteria	Candidatus Eremiobacterota	Eremiobacteria	Unclassified	Unclassified	Unclassified	0.000998413	0	0	0	0	0	0	0	0	0	0	0	0	0	0	0	0	0	0	0
ASV1346	Bacteria	Bacillota	Clostridia	Clostridiales	Clostridiaceae	Clostridium	0.000998413	0	0	0	0	0	0	0	0	0	0	0	0	0	0	0	0	0	0	0
ASV1347	Bacteria	Actinomycetota	Acidimicrobiia	Acidimicrobiales	Acidimicrobiaceae	Unclassified	0.000998413	0	0	0	0	0	0	0	0	0	0	0	0	0	0	0	0	0	0	0
ASV1348	Bacteria	Chloroflexota	JG30-KF-CM66	Unclassified	Unclassified	Unclassified	0.000998413	0	0	0	0	0	0	0	0	0	0	0	0	0	0	0	0	0	0	0
ASV1349	Bacteria	Chloroflexota	KD4-96	Unclassified	Unclassified	Unclassified	0.000998413	0	0	0	0	0	0	0	0	0	0	0	0	0	0	0	0	0	0	0
ASV1350	Bacteria	Chloroflexota	KD4-96	Unclassified	Unclassified	Unclassified	0.00074241	0	0.000379435	0	0	0	0	0	0	0	0	0	0	0	0	0	0	0	0	0
ASV1351	Bacteria	Pseudomonadota	Alphaproteobacteria	Hyphomicrobiales	Beijerinckiaceae	Methylovirgula	0.000460806	0.000960922	0	0	0	0	0	0	0	0	0	0	0	0	0	0	0	0	0	0
ASV1352	Bacteria	Candidatus Kapabacteria	Kapabacteria	Kapabacteriales	Unclassified	Unclassified	0.000384005	0	0.000417378	0.000211543	0	0	0.000272671	0	0	0	0	0	0	0	0	0	0	0	0	0
ASV1353	Bacteria	Nitrospirota	Nitrospiria	Nitrospirales	Nitrospiraceae	Nitrospira	0	0.00178457	0	0	0	0	0	0	0	0	0	0	0	0	0	0	0	0	0	0
ASV1354	Bacteria	Acidobacteriota	Acidobacteriae	Terriglobales	Unclassified	Unclassified	0	0.00178457	0	0	0	0	0	0	0	0	0	0	0	0	0	0	0	0	0	0
ASV1355	Bacteria	Chloroflexota	P2-11E	Unclassified	Unclassified	Unclassified	0	0.00178457	0	0	0	0	0	0	0	0	0	0	0	0	0	0	0	0	0	0
ASV1356	Bacteria	Chloroflexota	P2-11E	Unclassified	Unclassified	Unclassified	0	0.00178457	0	0	0	0	0	0	0	0	0	0	0	0	0	0	0	0	0	0
ASV1357	Bacteria	Verrucomicrobiota	Verrucomicrobiia	Chthoniobacterales	Chthoniobacteraceae	Candidatus Udaeobacter	0	0.00178457	0	0	0	0	0	0	0	0	0	0	0	0	0	0	0	0	0	0
ASV1358	Bacteria	Acidobacteriota	Vicinamibacteria	Vicinamibacterales	Unclassified	Unclassified	0	0	0.0014798	0	0	0	0	0	0	0	0	0	0	0	0	0	0	0	0	0
ASV1359	Bacteria	Chloroflexota	KD4-96	Unclassified	Unclassified	Unclassified	0	0	0.0014798	0	0	0	0	0	0	0	0	0	0	0	0	0	0	0	0	0
ASV1360	Bacteria	Actinomycetota	Acidimicrobiia	Microtrichales	Ilumatobacteraceae	Unclassified	0	0	0.0008727	0.000564115	0	0	0	0	0	0	0	0	0	0	0	0	0	0	0	0
ASV1361	Bacteria	Gemmatimonadota	Gemmatimonadia	Gemmatimonadales	Gemmatimonadaceae	Gemmatimonas	0	0	0.000720926	0.000705144	0	0	0	0	0	0	0	0	0	0	0	0	0	0	0	0
ASV1362	Bacteria	Chloroflexota	TK10	Unclassified	Unclassified	Unclassified	0	0	0.000493265	0.000916687	0	0	0	0	0	0	0	0	0	0	0	0	0	0	0	0
ASV1363	Bacteria	Pseudomonadota	Alphaproteobacteria	Acetobacterales	Acetobacteraceae	Acidiphilium	0	0	0	0.00137503	0	0	0	0	0	0	0	0	0	0	0	0	0	0	0	0
ASV1364	Bacteria	Planctomycetota	Planctomycetes	Gemmatales	Gemmataceae	Unclassified	0	0	0	0.00137503	0	0	0	0	0	0	0	0	0	0	0	0	0	0	0	0
ASV1365	Bacteria	Pseudomonadota	Gammaproteobacteria	Burkholderiales	Comamonadaceae	Polaromonas	0	0	0	0.00137503	0	0	0	0	0	0	0	0	0	0	0	0	0	0	0	0
ASV1366	Bacteria	Actinomycetota	Acidimicrobiia	Microtrichales	Unclassified	Unclassified	0	0	0	0	0.00168205	0	0	0	0	0	0	0	0	0	0	0	0	0	0	0
ASV1367	Bacteria	Acidobacteriota	Acidobacteriae	Terriglobales	Unclassified	Unclassified	0	0	0	0	0.00168205	0	0	0	0	0	0	0	0	0	0	0	0	0	0	0
ASV1368	Bacteria	Planctomycetota	Phycisphaerae	Tepidisphaerales	WD2101 soil group	Unclassified	0	0	0	0	0.000517554	0.000610927	0.000506388	0	0	0	0	0	0	0	0	0	0	0	0	0
ASV1369	Bacteria	Pseudomonadota	Alphaproteobacteria	Dongiales	Dongiaceae	Dongia	0	0	0	0	0	0.00170187	0	0	0	0	0	0	0	0	0	0	0	0	0	0
ASV1370	Bacteria	Bacillota	Bacilli	Bacillales	Bacillaceae	Parageobacillus	0	0	0	0	0	0.00170187	0	0	0	0	0	0	0	0	0	0	0	0	0	0
ASV1371	Bacteria	Actinomycetota	Actinobacteria	Micromonosporales	Micromonosporaceae	Luedemannella	0	0	0	0	0	0.00170187	0	0	0	0	0	0	0	0	0	0	0	0	0	0
ASV1372	Bacteria	Actinomycetota	Actinobacteria	Mycobacteriales	Mycobacteriaceae	Mycobacterium	0	0	0	0	0	0.00170187	0	0	0	0	0	0	0	0	0	0	0	0	0	0
ASV1373	Bacteria	Chloroflexota	AD3	Unclassified	Unclassified	Unclassified	0	0	0	0	0	0.00170187	0	0	0	0	0	0	0	0	0	0	0	0	0	0
ASV1374	Bacteria	Verrucomicrobiota	Verrucomicrobiia	Chthoniobacterales	Xiphinematobacteraceae	Candidatus Xiphinematobacter	0	0	0	0	0	0	0.00151916	0	0	0	0	0	0	0	0	0	0	0	0	0
ASV1375	Bacteria	Methylomirabilota	Methylomirabilia	Rokubacteriales	Unclassified	Unclassified	0	0	0	0	0	0	0	0.00142951	0	0	0	0	0	0	0	0	0	0	0	0
ASV1376	Bacteria	Actinomycetota	MB-A2-108	Unclassified	Unclassified	Unclassified	0	0	0	0	0	0	0	0.00142951	0	0	0	0	0	0	0	0	0	0	0	0
ASV1377	Bacteria	Pseudomonadota	Gammaproteobacteria	Burkholderiales	SC-I-84	Unclassified	0	0	0	0	0	0	0	0.00142951	0	0	0	0	0	0	0	0	0	0	0	0
ASV1378	Bacteria	Bacillota	Bacilli	Bacillales	Bacillaceae	Neobacillus	0	0	0	0	0	0	0	0.00142951	0	0	0	0	0	0	0	0	0	0	0	0
ASV1379	Bacteria	Myxococcota	Polyangiia	Polyangiales	Polyangiaceae	Pajaroellobacter	0.000972812	0	0	0	0	0	0	0	0	0	0	0	0	0	0	0	0	0	0	0
ASV1380	Bacteria	Chloroflexota	JG30-KF-CM66	Unclassified	Unclassified	Unclassified	0.000972812	0	0	0	0	0	0	0	0	0	0	0	0	0	0	0	0	0	0	0
ASV1381	Bacteria	Chloroflexota	AD3	Unclassified	Unclassified	Unclassified	0.000409605	0	0.000455322	0.000352572	0	0	0	0	0	0	0	0	0	0	0	0	0	0	0	0
ASV1382	Bacteria	Acidobacteriota	Acidobacteriae	Subgroup 2	Unclassified	Unclassified	0.000384005	0	0.000151774	0.000669887	0	0	0	0	0	0	0	0	0	0	0	0	0	0	0	0
ASV1383	Bacteria	Acidobacteriota	Holophagae	Subgroup 7	Unclassified	Unclassified	0.000384005	0.00105244	0	0	0	0	0	0	0	0	0	0	0	0	0	0	0	0	0	0
ASV1384	Bacteria	Chloroflexota	AD3	Unclassified	Unclassified	Unclassified	0.000358405	0	0.000189717	0.000669887	0	0	0	0	0	0	0	0	0	0	0	0	0	0	0	0
ASV1385	Bacteria	Acidobacteriota	Holophagae	Subgroup 7	Unclassified	Unclassified	0.000332804	0.00114396	0	0	0	0	0	0	0	0	0	0	0	0	0	0	0	0	0	0
ASV1386	Bacteria	Latescibacterota	Unclassified	Unclassified	Unclassified	Unclassified	0.000332804	0	0.000379435	0.000528858	0	0	0	0	0	0	0	0	0	0	0	0	0	0	0	0
ASV1387	Bacteria	Bacteroidota	Bacteroidia	Cytophagales	Microscillaceae	Chryseotalea	0.000256003	0	0	0	0.000603813	0.000610927	0	0	0	0	0	0	0	0	0	0	0	0	0	0
ASV1388	Bacteria	Chloroflexota	AD3	Unclassified	Unclassified	Unclassified	0.000153602	0	0.000569152	0.000599372	0	0	0	0	0	0	0	0	0	0	0	0	0	0	0	0
ASV1389	Bacteria	Chloroflexota	P2-11E	Unclassified	Unclassified	Unclassified	0	0.00173881	0	0	0	0	0	0	0	0	0	0	0	0	0	0	0	0	0	0
ASV1390	Bacteria	Actinomycetota	Acidimicrobiia	Acidimicrobiales	Acidimicrobiaceae	Acidiferrimicrobium	0	0.00173881	0	0	0	0	0	0	0	0	0	0	0	0	0	0	0	0	0	0
ASV1391	Bacteria	Pseudomonadota	Gammaproteobacteria	Lysobacterales	Rhodanobacteraceae	Rhodanobacter	0	0.00173881	0	0	0	0	0	0	0	0	0	0	0	0	0	0	0	0	0	0
ASV1392	Bacteria	Chloroflexota	AD3	Unclassified	Unclassified	Unclassified	0	0.00173881	0	0	0	0	0	0	0	0	0	0	0	0	0	0	0	0	0	0
ASV1393	Bacteria	Chloroflexota	AD3	Unclassified	Unclassified	Unclassified	0	0.00100668	0.000455322	0.000141029	0	0	0	0	0	0	0	0	0	0	0	0	0	0	0	0
ASV1394	Bacteria	Pseudomonadota	Alphaproteobacteria	Acetobacterales	Acetobacteraceae	Acidiphilium	0	0	0.00144185	0	0	0	0	0	0	0	0	0	0	0	0	0	0	0	0	0
ASV1395	Bacteria	Pseudomonadota	Alphaproteobacteria	Hyphomicrobiales	Methyloligellaceae	Unclassified	0	0	0.00144185	0	0	0	0	0	0	0	0	0	0	0	0	0	0	0	0	0
ASV1396	Bacteria	Actinomycetota	Thermoleophilia	Solirubrobacterales	Solirubrobacteraceae	Unclassified	0	0	0.00144185	0	0	0	0	0	0	0	0	0	0	0	0	0	0	0	0	0
ASV1397	Bacteria	Actinomycetota	Acidimicrobiia	Acidimicrobiales	Acidimicrobiaceae	Acidiferrimicrobium	0	0	0.00144185	0	0	0	0	0	0	0	0	0	0	0	0	0	0	0	0	0
ASV1398	Bacteria	Acidobacteriota	Acidobacteriae	Bryobacterales	Bryobacteraceae	Bryobacter	0	0	0.00144185	0	0	0	0	0	0	0	0	0	0	0	0	0	0	0	0	0
ASV1399	Bacteria	Pseudomonadota	Gammaproteobacteria	Pseudomonadales	Moraxellaceae	Aquirhabdus	0	0	0.00144185	0	0	0	0	0	0	0	0	0	0	0	0	0	0	0	0	0
ASV1400	Bacteria	Acidobacteriota	Acidobacteriae	Solibacterales	Solibacteraceae	Candidatus Solibacter	0	0	0.00144185	0	0	0	0	0	0	0	0	0	0	0	0	0	0	0	0	0
ASV1401	Bacteria	Chloroflexota	AD3	Unclassified	Unclassified	Unclassified	0	0	0	0.00133977	0	0	0	0	0	0	0	0	0	0	0	0	0	0	0	0
ASV1402	Bacteria	Pseudomonadota	Gammaproteobacteria	WD260	Unclassified	Unclassified	0	0	0	0.00133977	0	0	0	0	0	0	0	0	0	0	0	0	0	0	0	0
ASV1403	Bacteria	Pseudomonadota	Gammaproteobacteria	Burkholderiales	Oxalobacteraceae	Unclassified	0	0	0	0.00133977	0	0	0	0	0	0	0	0	0	0	0	0	0	0	0	0
ASV1404	Bacteria	Actinomycetota	Actinobacteria	Pseudonocardiales	Pseudonocardiaceae	Crossiella	0	0	0	0.00133977	0	0	0	0	0	0	0	0	0	0	0	0	0	0	0	0
ASV1405	Bacteria	Chloroflexota	Anaerolineae	Unclassified	Unclassified	Unclassified	0	0	0	0.00133977	0	0	0	0	0	0	0	0	0	0	0	0	0	0	0	0
ASV1406	Bacteria	Acidobacteriota	Acidobacteriae	Solibacterales	Solibacteraceae	Candidatus Solibacter	0	0	0	0.00133977	0	0	0	0	0	0	0	0	0	0	0	0	0	0	0	0
ASV1407	Bacteria	Pseudomonadota	Alphaproteobacteria	Unclassified	Unclassified	Unclassified	0	0	0	0	0.00163892	0	0	0	0	0	0	0	0	0	0	0	0	0	0	0
ASV1408	Bacteria	Bacteroidota	Bacteroidia	Chitinophagales	37-13	Unclassified	0	0	0	0	0.00163892	0	0	0	0	0	0	0	0	0	0	0	0	0	0	0
ASV1409	Bacteria	Actinomycetota	Acidimicrobiia	Acidimicrobiales	Acidimicrobiaceae	Acidiferrimicrobium	0	0	0	0	0.00163892	0	0	0	0	0	0	0	0	0	0	0	0	0	0	0
ASV1410	Bacteria	Methylomirabilota	Methylomirabilia	Rokubacteriales	Unclassified	Unclassified	0	0	0	0	0.00163892	0	0	0	0	0	0	0	0	0	0	0	0	0	0	0
ASV1411	Bacteria	Pseudomonadota	Alphaproteobacteria	Unclassified	Unclassified	Unclassified	0	0	0	0	0.00163892	0	0	0	0	0	0	0	0	0	0	0	0	0	0	0
ASV1412	Bacteria	Pseudomonadota	Alphaproteobacteria	Hyphomicrobiales	Xanthobacteraceae	Bradyrhizobium	0	0	0	0	0.000646942	0	0.000233718	0.000623121	0	0	0	0	0	0	0	0	0	0	0	0
ASV1413	Bacteria	Pseudomonadota	Alphaproteobacteria	Hyphomicrobiales	Xanthobacteraceae	Unclassified	0	0	0	0	0.000646942	0	0.000428482	0.00043985	0	0	0	0	0	0	0	0	0	0.000390689	0	0
ASV1414	Bacteria	Pseudomonadota	Alphaproteobacteria	Hyphomicrobiales	Xanthobacteraceae	Bradyrhizobium	0	0	0	0	0.000560683	0	0.000389529	0.000549813	0	0	0	0	0	0	0	0	0	0	0	0
ASV1415	Bacteria	Acidobacteriota	Acidobacteriae	Subgroup 2	Unclassified	Unclassified	0	0	0	0	0	0.00165823	0	0	0	0	0	0	0	0	0	0	0	0	0	0
ASV1416	Bacteria	Acidobacteriota	Acidobacteriae	Terriglobales	Unclassified	Unclassified	0	0	0	0	0	0.00165823	0	0	0	0	0	0	0	0	0	0	0	0	0	0
ASV1417	Bacteria	Bacillota	Bacilli	Bacillales	Bacillaceae	Neobacillus	0	0	0	0	0	0	0.00148021	0	0	0	0	0	0	0	0	0	0	0	0	0
ASV1418	Bacteria	Methylomirabilota	Methylomirabilia	Rokubacteriales	Unclassified	Unclassified	0	0	0	0	0	0	0.00148021	0	0	0	0	0	0	0	0	0	0	0	0	0
ASV1419	Bacteria	Planctomycetota	Planctomycetes	Gemmatales	Gemmataceae	Unclassified	0	0	0	0	0	0	0.00148021	0	0	0	0	0	0	0	0	0	0	0	0	0
ASV1420	Bacteria	Planctomycetota	Planctomycetes	Planctomycetales	Unclassified	Unclassified	0	0	0	0	0	0	0.000973824	0.000476505	0	0	0	0	0	0	0	0	0	0	0	0
ASV1421	Bacteria	Actinomycetota	Actinobacteria	Frankiales	Acidothermaceae	Acidothermus	0	0	0	0	0	0	0.000545341	0.000879701	0	0	0	0	0	0	0	0	0	0	0	0
ASV1422	Bacteria	Actinomycetota	Actinobacteria	Frankiales	Unclassified	Unclassified	0	0	0	0	0	0	0.000428482	0.000989664	0	0	0	0	0	0	0	0	0	0	0	0
ASV1423	Bacteria	Verrucomicrobiota	Verrucomicrobiia	Chthoniobacterales	Chthoniobacteraceae	Candidatus Udaeobacter	0	0	0	0	0	0	0	0.00139286	0	0	0	0	0	0	0	0	0	0	0	0
ASV1424	Bacteria	Pseudomonadota	Alphaproteobacteria	Elsterales	Unclassified	Unclassified	0	0	0	0	0	0	0	0.00139286	0	0	0	0	0	0	0	0	0	0	0	0
ASV1425	Bacteria	Acidobacteriota	Acidobacteriae	Subgroup 2	Unclassified	Unclassified	0	0	0	0	0	0	0	0.00139286	0	0	0	0	0	0	0	0	0	0	0	0
ASV1426	Bacteria	Gemmatimonadota	Gemmatimonadia	Gemmatimonadales	Gemmatimonadaceae	Unclassified	0	0	0	0	0	0	0	0.00139286	0	0	0	0	0	0	0	0	0	0	0	0
ASV1427	Bacteria	Chloroflexota	TK10	Unclassified	Unclassified	Unclassified	0	0	0	0	0	0	0	0.00139286	0	0	0	0	0	0	0	0	0	0	0	0
ASV1428	Bacteria	Acidobacteriota	Vicinamibacteria	Vicinamibacterales	Unclassified	Unclassified	0.000947212	0	0	0	0	0	0	0	0	0	0	0	0	0	0	0	0	0	0	0
ASV1429	Bacteria	Pseudomonadota	Alphaproteobacteria	Reyranellales	Reyranellaceae	Reyranella	0.000947212	0	0	0	0	0	0	0	0	0	0	0	0	0	0	0	0	0	0	0
ASV1430	Bacteria	Chloroflexota	Anaerolineae	Anaerolineales	Anaerolineaceae	Unclassified	0.000640008	0	0.000455322	0	0	0	0	0	0	0	0	0	0	0	0	0	0	0	0	0
ASV1431	Bacteria	Chloroflexota	AD3	Unclassified	Unclassified	Unclassified	0.000512007	0.000594857	0.000151774	0	0	0	0	0	0	0	0	0	0	0	0	0	0	0	0	0
ASV1432	Bacteria	Chloroflexota	AD3	Unclassified	Unclassified	Unclassified	0.000281604	0	0.000227661	0.000705144	0	0	0	0	0	0	0	0	0	0	0	0	0	0	0	0
ASV1433	Bacteria	Chloroflexota	Ktedonobacteria	B10-SB3A	Unclassified	Unclassified	7.6801e-05	0	0.000341491	0.00088143	0	0	0	0	0	0	0	0	0	0	0	0	0	0	0	0
ASV1434	Bacteria	Acidobacteriota	Acidobacteriae	Terriglobales	Acidobacteriaceae (Subgroup 1)	Unclassified	0	0.00169305	0	0	0	0	0	0	0	0	0	0	0	0	0	0	0	0	0	0
ASV1435	Bacteria	Pseudomonadota	Gammaproteobacteria	Burkholderiales	Nitrosomonadaceae	MND1	0	0.00169305	0	0	0	0	0	0	0	0	0	0	0	0	0	0	0	0	0	0
ASV1436	Bacteria	Methylomirabilota	Methylomirabilia	Rokubacteriales	Unclassified	Unclassified	0	0.00169305	0	0	0	0	0	0	0	0	0	0	0	0	0	0	0	0	0	0
ASV1437	Bacteria	Acidobacteriota	Acidobacteriae	Bryobacterales	Bryobacteraceae	Bryobacter	0	0.00169305	0	0	0	0	0	0	0	0	0	0	0	0	0	0	0	0	0	0
ASV1438	Bacteria	Acidobacteriota	Acidobacteriae	Subgroup 2	Unclassified	Unclassified	0	0.00169305	0	0	0	0	0	0	0	0	0	0	0	0	0	0	0	0	0	0
ASV1439	Bacteria	Pseudomonadota	Gammaproteobacteria	Salinisphaerales	Nevskiaceae	Stenotrophobium	0	0.00169305	0	0	0	0	0	0	0	0	0	0	0	0	0	0	0	0	0	0
ASV1440	Bacteria	Acidobacteriota	Vicinamibacteria	Vicinamibacterales	Unclassified	Unclassified	0	0.00169305	0	0	0	0	0	0	0	0	0	0	0	0	0	0	0	0	0	0
ASV1441	Bacteria	Acidobacteriota	Holophagae	Subgroup 7	Unclassified	Unclassified	0	0.00169305	0	0	0	0	0	0	0	0	0	0	0	0	0	0	0	0	0	0
ASV1442	Bacteria	Chloroflexota	AD3	Unclassified	Unclassified	Unclassified	0	0.000960922	0.000455322	0.000141029	0	0	0	0	0	0	0	0	0	0	0	0	0	0	0	0
ASV1443	Bacteria	Abditibacteriota	Abditibacteriia	Abditibacteriales	Abditibacteriaceae	Abditibacterium	0	9.15164e-05	0.000455322	0	0.000258777	0.00074184	0	0	0	0	0	0	0	0	0	0	0	0	0	0
ASV1444	Bacteria	Pseudomonadota	Gammaproteobacteria	Burkholderiales	Nitrosomonadaceae	MND1	0	0	0.00140391	0	0	0	0	0	0	0	0	0	0	0	0	0	0	0	0	0
ASV1445	Bacteria	Pseudomonadota	Gammaproteobacteria	Burkholderiales	Oxalobacteraceae	CM1G08	0	0	0.00140391	0	0	0	0	0	0	0	0	0	0	0	0	0	0	0	0	0
ASV1446	Bacteria	Actinomycetota	Actinobacteria	Catenulisporales	Catenulisporaceae	Catenulispora	0	0	0.00140391	0	0	0	0	0	0	0	0	0	0	0	0	0	0	0	0	0
ASV1447	Bacteria	Pseudomonadota	Alphaproteobacteria	Micropepsales	Micropepsaceae	Unclassified	0	0	0.000455322	0.00088143	0	0	0	0	0	0	0	0	0	0	0	0	0	0	0	0
ASV1448	Bacteria	Gemmatimonadota	Gemmatimonadia	Gemmatimonadales	Gemmatimonadaceae	Unclassified	0	0	0	0.00130452	0	0	0	0	0	0	0	0	0	0	0	0	0	0	0	0
ASV1449	Bacteria	Planctomycetota	Pla4 lineage	Unclassified	Unclassified	Unclassified	0	0	0	0.00130452	0	0	0	0	0	0	0	0	0	0	0	0	0	0	0	0
ASV1450	Bacteria	Acidobacteriota	Holophagae	Subgroup 7	Unclassified	Unclassified	0	0	0	0.00130452	0	0	0	0	0	0	0	0	0	0	0	0	0	0	0	0
ASV1451	Bacteria	Chloroflexota	KD4-96	Unclassified	Unclassified	Unclassified	0	0	0	0.00130452	0	0	0	0	0	0	0	0	0	0	0	0	0	0	0	0
ASV1452	Bacteria	Pseudomonadota	Alphaproteobacteria	Hyphomicrobiales	Hyphomicrobiales Incertae Sedis	Bauldia	0	0	0	0.00130452	0	0	0	0	0	0	0	0	0	0	0	0	0	0	0	0
ASV1453	Bacteria	Chloroflexota	JG30-KF-CM66	Unclassified	Unclassified	Unclassified	0	0	0	0.00130452	0	0	0	0	0	0	0	0	0	0	0	0	0	0	0	0
ASV1454	Bacteria	Actinomycetota	Thermoleophilia	Solirubrobacterales	Solirubrobacteraceae	Unclassified	0	0	0	0.00130452	0	0	0	0	0	0	0	0	0	0	0	0	0	0	0	0
ASV1455	Bacteria	Pseudomonadota	Gammaproteobacteria	Gammaproteobacteria Incertae Sedis	Unknown Family	Acidibacter	0	0	0	0.00130452	0	0	0	0	0	0	0	0	0	0	0	0	0	0	0	0
ASV1456	Bacteria	Methylomirabilota	Methylomirabilia	Rokubacteriales	Unclassified	Unclassified	0	0	0	0	0.00159579	0	0	0	0	0	0	0	0	0	0	0	0	0	0	0
ASV1457	Bacteria	Verrucomicrobiota	Verrucomicrobiia	Chthoniobacterales	Chthoniobacteraceae	Candidatus Udaeobacter	0	0	0	0	0.00159579	0	0	0	0	0	0	0	0	0	0	0	0	0	0	0
ASV1458	Bacteria	Bacillota	Bacilli	Alicyclobacillales	Alicyclobacillaceae	Tumebacillus	0	0	0	0	0.000733201	0.000872753	0	0	0	0	0	0	0	0	0	0	0	0	0	0
ASV1459	Bacteria	Bacteroidota	Bacteroidia	Chitinophagales	Chitinophagaceae	Segetibacter	0	0	0	0	0.000733201	0	0	0.000733084	0	0	0	0	0	0	0	0	0	0	0	0
ASV1460	Bacteria	Pseudomonadota	Alphaproteobacteria	Hyphomicrobiales	Xanthobacteraceae	Bradyrhizobium	0	0	0	0	0.000517554	0	0.000389529	0.000549813	0	0	0	0	0	0	0	0	0	0	0	0
ASV1461	Bacteria	Pseudomonadota	Alphaproteobacteria	Hyphomicrobiales	Hyphomicrobiaceae	Pedomicrobium	0	0	0	0	0.000431295	0	0.000389529	0.000623121	0	0	0	0	0	0	0	0	0	0	0	0
ASV1462	Bacteria	Pseudomonadota	Gammaproteobacteria	Burkholderiales	TRA3-20	Unclassified	0	0	0	0	0	0.00161459	0	0	0	0	0	0	0	0	0	0	0	0	0	0
ASV1463	Bacteria	Verrucomicrobiota	Verrucomicrobiia	Chthoniobacterales	Chthoniobacteraceae	Candidatus Udaeobacter	0	0	0	0	0	0.00161459	0	0	0	0	0	0	0	0	0	0	0	0	0	0
ASV1464	Bacteria	Pseudomonadota	Gammaproteobacteria	Burkholderiales	A21b	Unclassified	0	0	0	0	0	0.00161459	0	0	0	0	0	0	0	0	0	0	0	0	0	0
ASV1465	Bacteria	Actinomycetota	Actinobacteria	Micromonosporales	Micromonosporaceae	Luedemannella	0	0	0	0	0	0.00161459	0	0	0	0	0	0	0	0	0	0	0	0	0	0
ASV1466	Bacteria	Actinomycetota	MB-A2-108	Unclassified	Unclassified	Unclassified	0	0	0	0	0	0	0.00144126	0	0	0	0	0	0	0	0	0	0	0	0	0
ASV1467	Bacteria	Verrucomicrobiota	Verrucomicrobiia	Chthoniobacterales	Chthoniobacteraceae	Candidatus Udaeobacter	0	0	0	0	0	0	0.00144126	0	0	0	0	0	0	0	0	0	0	0	0	0
ASV1468	Bacteria	Actinomycetota	Acidimicrobiia	Acidimicrobiales	Acidimicrobiaceae	Acidiferrimicrobium	0	0	0	0	0	0	0.00144126	0	0	0	0	0	0	0	0	0	0	0	0	0
ASV1469	Bacteria	Verrucomicrobiota	Verrucomicrobiia	Chthoniobacterales	Chthoniobacteraceae	Candidatus Udaeobacter	0	0	0	0	0	0	0.00144126	0	0	0	0	0	0	0	0	0	0	0	0	0
ASV1470	Bacteria	Methylomirabilota	Methylomirabilia	Rokubacteriales	Unclassified	Unclassified	0	0	0	0	0	0	0.00144126	0	0	0	0	0	0	0	0	0	0	0	0	0
ASV1471	Bacteria	Chloroflexota	Ktedonobacteria	Ktedonobacterales	JG30-KF-AS9	Unclassified	0	0	0	0	0	0	0	0.00135621	0	0	0	0	0	0	0	0	0	0	0	0
ASV1472	Bacteria	Acidobacteriota	Acidobacteriae	Terriglobales	Unclassified	Unclassified	0	0	0	0	0	0	0	0.00135621	0	0	0	0	0	0	0	0	0	0	0	0
ASV1473	Bacteria	Verrucomicrobiota	Verrucomicrobiia	Pedosphaerales	Pedosphaeraceae	Unclassified	0.000921612	0	0	0	0	0	0	0	0	0	0	0	0	0	0	0	0	0	0	0
ASV1474	Bacteria	Acidobacteriota	Acidobacteriae	Solibacterales	Solibacteraceae	Candidatus Solibacter	0.000921612	0	0	0	0	0	0	0	0	0	0	0	0	0	0	0	0	0	0	0
ASV1475	Bacteria	Pseudomonadota	Gammaproteobacteria	Burkholderiales	Comamonadaceae	Polaromonas	0.000921612	0	0	0	0	0	0	0	0	0	0	0	0	0	0	0	0	0	0	0
ASV1476	Bacteria	Acidobacteriota	Vicinamibacteria	Vicinamibacterales	Unclassified	Unclassified	0.000921612	0	0	0	0	0	0	0	0	0	0	0	0	0	0	0	0	0	0	0
ASV1477	Bacteria	Planctomycetota	Planctomycetes	Gemmatales	Gemmataceae	Gemmata	0.000563207	0	0	0.000493601	0	0	0	0	0	0	0	0	0	0	0	0	0	0	0	0
ASV1478	Bacteria	Chloroflexota	AD3	Unclassified	Unclassified	Unclassified	0.000512007	0.00050334	0.000189717	0	0	0	0	0	0	0	0	0	0	0	0	0	0	0	0	0
ASV1479	Bacteria	Unclassified	Unclassified	Unclassified	Unclassified	Unclassified	5.12007e-05	0.000320307	0.000645039	0.000352572	0	0	0	0	0	0	0	0	0	0	0	0	0	0	0	0
ASV1480	Bacteria	Verrucomicrobiota	Verrucomicrobiia	Chthoniobacterales	Chthoniobacteraceae	Candidatus Udaeobacter	0	0.0016473	0	0	0	0	0	0	0	0	0	0	0	0	0	0	0	0	0	0
ASV1481	Bacteria	Methylomirabilota	Methylomirabilia	Rokubacteriales	Unclassified	Unclassified	0	0.0016473	0	0	0	0	0	0	0	0	0	0	0	0	0	0	0	0	0	0
ASV1482	Bacteria	Pseudomonadota	Gammaproteobacteria	Salinisphaerales	Nevskiaceae	Stenotrophobium	0	0.0016473	0	0	0	0	0	0	0	0	0	0	0	0	0	0	0	0	0	0
ASV1483	Bacteria	Gemmatimonadota	Gemmatimonadia	Gemmatimonadales	Gemmatimonadaceae	Unclassified	0	0.0016473	0	0	0	0	0	0	0	0	0	0	0	0	0	0	0	0	0	0
ASV1484	Bacteria	Chloroflexota	Ktedonobacteria	B12-WMSP1	Unclassified	Unclassified	0	0.0016473	0	0	0	0	0	0	0	0	0	0	0	0	0	0	0	0	0	0
ASV1485	Bacteria	Planctomycetota	Planctomycetes	Isosphaerales	Isosphaeraceae	Unclassified	0	0.0010982	0.000455322	0	0	0	0	0	0	0	0	0	0	0	0	0	0	0	0	0
ASV1486	Bacteria	Pseudomonadota	Gammaproteobacteria	Gammaproteobacteria Incertae Sedis	Unknown Family	Acidibacter	0	0	0.00136596	0	0	0	0	0	0	0	0	0	0	0	0	0	0	0	0	0
ASV1487	Bacteria	Gemmatimonadota	Gemmatimonadia	Gemmatimonadales	Gemmatimonadaceae	Unclassified	0	0	0.00136596	0	0	0	0	0	0	0	0	0	0	0	0	0	0	0	0	0
ASV1488	Bacteria	Acidobacteriota	Acidobacteriae	Bryobacterales	Bryobacteraceae	Bryobacter	0	0	0.00136596	0	0	0	0	0	0	0	0	0	0	0	0	0	0	0	0	0
ASV1489	Bacteria	Myxococcota	Myxococcia	Myxococcales	Myxococcaceae	Unclassified	0	0	0.00136596	0	0	0	0	0	0	0	0	0	0	0	0	0	0	0	0	0
ASV1490	Bacteria	Chloroflexota	Anaerolineae	Unclassified	Unclassified	Unclassified	0	0	0.00136596	0	0	0	0	0	0	0	0	0	0	0	0	0	0	0	0	0
ASV1491	Bacteria	Gemmatimonadota	Gemmatimonadia	Gemmatimonadales	Gemmatimonadaceae	Unclassified	0	0	0.00136596	0	0	0	0	0	0	0	0	0	0	0	0	0	0	0	0	0
ASV1492	Bacteria	Candidatus Eremiobacterota	Eremiobacteria	Unclassified	Unclassified	Unclassified	0	0	0.00136596	0	0	0	0	0	0	0	0	0	0	0	0	0	0	0	0	0
ASV1493	Bacteria	Chloroflexota	P2-11E	Unclassified	Unclassified	Unclassified	0	0	0.00136596	0	0	0	0	0	0	0	0	0	0	0	0	0	0	0	0	0
ASV1494	Bacteria	Planctomycetota	Planctomycetes	Gemmatales	Gemmataceae	Unclassified	0	0	0.00136596	0	0	0	0	0	0	0	0	0	0	0	0	0	0	0	0	0
ASV1495	Bacteria	Acidobacteriota	Acidobacteriae	Terriglobales	Acidobacteriaceae (Subgroup 1)	Unclassified	0	0	0.000645039	0.000669887	0	0	0	0	0	0	0	0	0	0	0	0	0	0	0	0
ASV1496	Bacteria	Acidobacteriota	Acidobacteriae	Subgroup 12	Unclassified	Unclassified	0	0	0.000379435	0	0.000345036	0.000567289	0	0.000183271	0	0	0	0	0	0	0	0	0	0	0	0
ASV1497	Bacteria	Planctomycetota	Planctomycetes	Isosphaerales	Isosphaeraceae	Unclassified	0	0	0	0.00126926	0	0	0	0	0	0	0	0	0	0	0	0	0	0	0	0
ASV1498	Bacteria	Unclassified	Unclassified	Unclassified	Unclassified	Unclassified	0	0	0	0.00126926	0	0	0	0	0	0	0	0	0	0	0	0	0	0	0	0
ASV1499	Bacteria	Acidobacteriota	Vicinamibacteria	Vicinamibacterales	Unclassified	Unclassified	0	0	0	0	0.00155266	0	0	0	0	0	0	0	0	0	0	0	0	0	0	0
ASV1500	Bacteria	Acidobacteriota	Acidobacteriae	Solibacterales	Solibacteraceae	Candidatus Solibacter	0	0	0	0	0.00155266	0	0	0	0	0	0	0	0	0	0	0	0	0	0	0
ASV1501	Bacteria	Pseudomonadota	Alphaproteobacteria	Hyphomicrobiales	Xanthobacteraceae	Unclassified	0	0	0	0	0.00155266	0	0	0	0	0	0	0	0	0	0	0	0	0	0	0
ASV1502	Bacteria	Pseudomonadota	Alphaproteobacteria	Hyphomicrobiales	Rhizobiaceae	Pseudaminobacter	0	0	0	0	0.00081946	0	0	0.000623121	0	0	0	0	0	0	0	0	0	0	0	0
ASV1503	Bacteria	Pseudomonadota	Alphaproteobacteria	Hyphomicrobiales	Methyloligellaceae	Unclassified	0	0	0	0	0.000646942	0.00091639	0	0	0	0	0	0	0	0	0	0	0	0	0	0
ASV1504	Bacteria	Pseudomonadota	Alphaproteobacteria	Elsterales	Unclassified	Unclassified	0	0	0	0	0.000646942	0	0.000818012	0	0	0	0	0	0	0	0	0	0	0	0	0
ASV1505	Bacteria	Pseudomonadota	Alphaproteobacteria	Hyphomicrobiales	Xanthobacteraceae	Bradyrhizobium	0	0	0	0	0.000646942	0	0.000428482	0.000366542	0	0	0	0	0	0	0	0	0	0	0	0
ASV1506	Bacteria	Pseudomonadota	Alphaproteobacteria	Hyphomicrobiales	Xanthobacteraceae	Bradyrhizobium	0	0	0	0	0.000560683	0.000480014	0.000233718	0.000219925	0	0	0	0	0	0	0	0	0	0	0	0
ASV1507	Bacteria	Acidobacteriota	Acidobacteriae	Solibacterales	Solibacteraceae	Candidatus Solibacter	0	0	0	0	0.000388165	0.000698202	0	0.000403196	0	0	0	0	0	0	0	0	0	0	0	0
ASV1508	Bacteria	Planctomycetota	Planctomycetes	Isosphaerales	Isosphaeraceae	Aquisphaera	0	0	0	0	0	0.00157095	0	0	0	0	0	0	0	0	0	0	0	0	0	0
ASV1509	Bacteria	Actinomycetota	Acidimicrobiia	Acidimicrobiales	Acidimicrobiaceae	Acidiferrimicrobium	0	0	0	0	0	0.00157095	0	0	0	0	0	0	0	0	0	0	0	0	0	0
ASV1510	Bacteria	Acidobacteriota	Acidobacteriae	Subgroup 2	Unclassified	Unclassified	0	0	0	0	0	0.00157095	0	0	0	0	0	0	0	0	0	0	0	0	0	0
ASV1511	Bacteria	Pseudomonadota	Alphaproteobacteria	Hyphomicrobiales	Rhodomicrobiaceae	Rhodomicrobium	0	0	0	0	0	0.00157095	0	0	0	0	0	0	0	0	0	0	0	0	0	0
ASV1512	Bacteria	Nitrospirota	Nitrospiria	Nitrospirales	Nitrospiraceae	Nitrospira	0	0	0	0	0	0	0.00140231	0	0	0	0	0	0	0	0	0	0	0	0	0
ASV1513	Bacteria	Actinomycetota	Acidimicrobiia	Microtrichales	Unclassified	Unclassified	0	0	0	0	0	0	0.00140231	0	0	0	0	0	0	0	0	0	0	0	0	0
ASV1514	Bacteria	Acidobacteriota	Acidobacteriae	Subgroup 2	Unclassified	Unclassified	0	0	0	0	0	0	0.00140231	0	0	0	0	0	0	0	0	0	0	0	0	0
ASV1515	Bacteria	Acidobacteriota	Acidobacteriae	Terriglobales	Unclassified	Unclassified	0	0	0	0	0	0	0.00140231	0	0	0	0	0	0	0	0	0	0	0	0	0
ASV1516	Bacteria	Actinomycetota	Actinobacteria	Kitasatosporales	Streptomycetaceae	Streptomyces	0	0	0	0	0	0	0.00140231	0	0	0	0	0	0	0	0	0	0	0	0	0
ASV1517	Bacteria	Actinomycetota	Thermoleophilia	Solirubrobacterales	67-14	Unclassified	0	0	0	0	0	0	0.00140231	0	0	0	0	0	0	0	0	0	0	0	0	0
ASV1518	Bacteria	Pseudomonadota	Alphaproteobacteria	Unclassified	Unclassified	Unclassified	0	0	0	0	0	0	0.00140231	0	0	0	0	0	0	0	0	0	0	0	0	0
ASV1519	Bacteria	Planctomycetota	Phycisphaerae	Tepidisphaerales	WD2101 soil group	Unclassified	0	0	0	0	0	0	0.000934871	0.00043985	0	0	0	0	0	0	0	0	0	0	0	0
ASV1520	Bacteria	Candidatus Kryptonia	Kryptonia	Kryptoniales	BSV26	Unclassified	0	0	0	0	0	0	0.0006622	0.00069643	0	0	0	0	0	0	0	0	0	0	0	0
ASV1521	Bacteria	Planctomycetota	Planctomycetes	Gemmatales	Gemmataceae	Unclassified	0	0	0	0	0	0	0	0.00131955	0	0	0	0	0	0	0	0	0	0	0	0
ASV1522	Bacteria	Pseudomonadota	Gammaproteobacteria	Burkholderiales	Nitrosomonadaceae	Ellin6067	0	0	0	0	0	0	0	0.00131955	0	0	0	0	0	0	0	0	0	0	0	0
ASV1523	Bacteria	Verrucomicrobiota	Verrucomicrobiia	Chthoniobacterales	Chthoniobacteraceae	Candidatus Udaeobacter	0	0	0	0	0	0	0	0.00131955	0	0	0	0	0	0	0	0	0	0	0	0
ASV1524	Bacteria	Gemmatimonadota	Gemmatimonadia	Gemmatimonadales	Gemmatimonadaceae	Unclassified	0	0	0	0	0	0	0	0.00131955	0	0	0	0	0	0	0	0	0	0	0	0
ASV1525	Bacteria	Acidobacteriota	Acidobacteriae	Terriglobales	Unclassified	Unclassified	0	0	0	0	0	0	0	0.00131955	0	0	0	0	0	0	0	0	0	0	0	0
ASV1526	Bacteria	Acidobacteriota	Acidobacteriae	Subgroup 2	Unclassified	Unclassified	0.000896011	0	0	0	0	0	0	0	0	0	0	0	0	0	0	0	0	0	0	0
ASV1527	Bacteria	Chloroflexota	Chloroflexia	Thermomicrobiales	JG30-KF-CM45	Unclassified	0.000896011	0	0	0	0	0	0	0	0	0	0	0	0	0	0	0	0	0	0	0
ASV1528	Bacteria	Chloroflexota	SHA-26	Unclassified	Unclassified	Unclassified	0.000896011	0	0	0	0	0	0	0	0	0	0	0	0	0	0	0	0	0	0	0
ASV1529	Bacteria	Planctomycetota	Planctomycetes	Gemmatales	Gemmataceae	Unclassified	0.000691209	0	0	0.000282058	0	0	0	0	0	0	0	0	0	0	0	0	0	0	0	0
ASV1530	Bacteria	Chloroflexota	AD3	Unclassified	Unclassified	Unclassified	0.000512007	0	0.000151774	0.000387829	0	0	0	0	0	0	0	0	0	0	0	0	0	0	0	0
ASV1531	Bacteria	Methylomirabilota	Methylomirabilia	Rokubacteriales	Unclassified	Unclassified	0.000486406	0	0.000607095	0	0	0	0	0	0	0	0	0	0	0	0	0	0	0	0	0
ASV1532	Bacteria	Acidobacteriota	Holophagae	Subgroup 7	Unclassified	Unclassified	0.000435206	0.000823648	0	0	0	0	0	0	0	0	0	0	0	0	0	0	0	0	0	0
ASV1533	Bacteria	Chloroflexota	AD3	Unclassified	Unclassified	Unclassified	0.000281604	0	0	0.000846173	0	0	0	0	0	0	0	0	0	0	0	0	0	0	0	0
ASV1534	Bacteria	Acidobacteriota	Acidobacteriae	Terriglobales	Unclassified	Unclassified	0	0.00160154	0	0	0	0	0	0	0	0	0	0	0	0	0	0	0	0	0	0
ASV1535	Bacteria	Patescibacteria	Parcubacteria	Unclassified	Unclassified	Unclassified	0	0.00160154	0	0	0	0	0	0	0	0	0	0	0	0	0	0	0	0	0	0
ASV1536	Bacteria	Pseudomonadota	Gammaproteobacteria	Burkholderiales	Nitrosomonadaceae	MND1	0	0.00160154	0	0	0	0	0	0	0	0	0	0	0	0	0	0	0	0	0	0
ASV1537	Bacteria	Unclassified	Unclassified	Unclassified	Unclassified	Unclassified	0	0.00160154	0	0	0	0	0	0	0	0	0	0	0	0	0	0	0	0	0	0
ASV1538	Bacteria	Patescibacteria	Saccharimonadia	Saccharimonadales	Unclassified	Unclassified	0	0.00160154	0	0	0	0	0	0	0	0	0	0	0	0	0	0	0	0	0	0
ASV1539	Bacteria	Chloroflexota	TK10	Unclassified	Unclassified	Unclassified	0	0.00160154	0	0	0	0	0	0	0	0	0	0	0	0	0	0	0	0	0	0
ASV1540	Bacteria	Chloroflexota	P2-11E	Unclassified	Unclassified	Unclassified	0	0.00160154	0	0	0	0	0	0	0	0	0	0	0	0	0	0	0	0	0	0
ASV1541	Bacteria	Chloroflexota	AD3	Unclassified	Unclassified	Unclassified	0	0.00160154	0	0	0	0	0	0	0	0	0	0	0	0	0	0	0	0	0	0
ASV1542	Bacteria	Acidobacteriota	Acidobacteriae	Bryobacterales	Bryobacteraceae	Bryobacter	0	0	0.00132802	0	0	0	0	0	0	0	0	0	0	0	0	0	0	0	0	0
ASV1543	Bacteria	Gemmatimonadota	Gemmatimonadia	Gemmatimonadales	Gemmatimonadaceae	Gemmatimonas	0	0	0.00132802	0	0	0	0	0	0	0	0	0	0	0	0	0	0	0	0	0
ASV1544	Bacteria	Pseudomonadota	Gammaproteobacteria	Burkholderiales	Nitrosomonadaceae	MND1	0	0	0.00132802	0	0	0	0	0	0	0	0	0	0	0	0	0	0	0	0	0
ASV1545	Bacteria	Chloroflexota	Anaerolineae	Anaerolineales	Anaerolineaceae	Unclassified	0	0	0.00132802	0	0	0	0	0	0	0	0	0	0	0	0	0	0	0	0	0
ASV1546	Bacteria	Chloroflexota	Anaerolineae	Unclassified	Unclassified	Unclassified	0	0	0.00132802	0	0	0	0	0	0	0	0	0	0	0	0	0	0	0	0	0
ASV1547	Bacteria	Acidobacteriota	Vicinamibacteria	Subgroup 17	Unclassified	Unclassified	0	0	0.00132802	0	0	0	0	0	0	0	0	0	0	0	0	0	0	0	0	0
ASV1548	Bacteria	Acidobacteriota	Holophagae	Subgroup 7	Unclassified	Unclassified	0	0	0.00132802	0	0	0	0	0	0	0	0	0	0	0	0	0	0	0	0	0
ASV1549	Bacteria	Actinomycetota	Thermoleophilia	Gaiellales	Gaiellaceae	Gaiella	0	0	0.000910643	0.000387829	0	0	0	0	0	0	0	0	0	0	0	0	0	0	0	0
ASV1550	Bacteria	RCP2-54	Unclassified	Unclassified	Unclassified	Unclassified	0	0	0.000607095	0.000669887	0	0	0	0	0	0	0	0	0	0	0	0	0	0	0	0
ASV1551	Bacteria	Myxococcota	Polyangiia	Polyangiales	Polyangiaceae	Pajaroellobacter	0	0	0	0.001234	0	0	0	0	0	0	0	0	0	0	0	0	0	0	0	0
ASV1552	Bacteria	Actinomycetota	Actinobacteria	Pseudonocardiales	Pseudonocardiaceae	Pseudonocardia	0	0	0	0.001234	0	0	0	0	0	0	0	0	0	0	0	0	0	0	0	0
ASV1553	Bacteria	Acidobacteriota	Acidobacteriae	Subgroup 2	Unclassified	Unclassified	0	0	0	0.001234	0	0	0	0	0	0	0	0	0	0	0	0	0	0	0	0
ASV1554	Bacteria	Acidobacteriota	Acidobacteriae	Subgroup 2	Unclassified	Unclassified	0	0	0	0.001234	0	0	0	0	0	0	0	0	0	0	0	0	0	0	0	0
ASV1555	Bacteria	Verrucomicrobiota	Verrucomicrobiia	Chthoniobacterales	Chthoniobacteraceae	Candidatus Udaeobacter	0	0	0	0.001234	0	0	0	0	0	0	0	0	0	0	0	0	0	0	0	0
ASV1556	Bacteria	Bacillota	Bacilli	Bacillales	Planococcaceae	Psychrobacillus	0	0	0	0	0.00150953	0	0	0	0	0	0	0	0	0	0	0	0	0	0	0
ASV1557	Bacteria	Pseudomonadota	Gammaproteobacteria	Burkholderiales	Nitrosomonadaceae	mle1-7	0	0	0	0	0.00150953	0	0	0	0	0	0	0	0	0	0	0	0	0	0	0
ASV1558	Bacteria	Acidobacteriota	Acidobacteriae	Terriglobales	Unclassified	Unclassified	0	0	0	0	0.00150953	0	0	0	0	0	0	0	0	0	0	0	0	0	0	0
ASV1559	Bacteria	Pseudomonadota	Alphaproteobacteria	Hyphomicrobiales	Xanthobacteraceae	Bradyrhizobium	0	0	0	0	0.000560683	0.000305463	0.000467435	0.000109963	0	0	0	0	0	0	0	0	0	0	0	0
ASV1560	Bacteria	Acidobacteriota	Acidobacteriae	Terriglobales	Unclassified	Unclassified	0	0	0	0	0.000431295	0	0.000701153	0.000256579	0	0	0	0	0	0	0	0	0	0	0	0
ASV1561	Bacteria	Verrucomicrobiota	Verrucomicrobiia	Chthoniobacterales	Xiphinematobacteraceae	Candidatus Xiphinematobacter	0	0	0	0	0	0.00152732	0	0	0	0	0	0	0	0	0	0	0	0	0	0
ASV1562	Bacteria	Bacillota	Bacilli	Bacillales	Planococcaceae	Paenisporosarcina	0	0	0	0	0	0.00152732	0	0	0	0	0	0	0	0	0	0	0	0	0	0
ASV1563	Bacteria	Bacteroidota	Bacteroidia	Chitinophagales	37-13	Unclassified	0	0	0	0	0	0.00152732	0	0	0	0.000111874	0	0	0	0	0	0	0	0	0	0
ASV1564	Bacteria	Chloroflexota	Anaerolineae	Aggregatilineales	Aggregatilineaceae	Unclassified	0	0	0	0	0	0.00152732	0	0	0	0	0	0	0	0	0	0	0	0	0	0
ASV1565	Bacteria	Actinomycetota	Actinobacteria	Micromonosporales	Micromonosporaceae	Unclassified	0	0	0	0	0	0.00152732	0	0	0	0	0	0	0	0	0	0	0	0	0	0
ASV1566	Bacteria	Actinomycetota	Actinobacteria	Micromonosporales	Micromonosporaceae	Unclassified	0	0	0	0	0	0.00152732	0	0	0	0	0	0	0	0	0	0	0	0	0	0
ASV1567	Bacteria	Acidobacteriota	Blastocatellia	2024-11-01	Unclassified	Unclassified	0	0	0	0	0	0	0.00136335	0	0	0	0	0	0	0	0	0	0	0	0	0
ASV1568	Bacteria	Gemmatimonadota	Gemmatimonadia	Gemmatimonadales	Gemmatimonadaceae	Unclassified	0	0	0	0	0	0	0.000701153	0.000623121	0	0	0	0	0	0	0	0	0	0	0	0
ASV1569	Bacteria	Latescibacterota	Unclassified	Unclassified	Unclassified	Unclassified	0	0	0	0	0	0	0	0.0012829	0	0	0	0	0	0	0	0	0	0	0	0
ASV1570	Bacteria	Methylomirabilota	Methylomirabilia	Rokubacteriales	Unclassified	Unclassified	0	0	0	0	0	0	0	0.0012829	0	0	0	0	0	0	0	0	0	0	0	0
ASV1571	Bacteria	Pseudomonadota	Alphaproteobacteria	Hyphomicrobiales	Hyphomicrobiaceae	Pedomicrobium	0	0	0	0	0	0	0	0.0012829	0	0	0	0	0	0	0	0	0	0	0	0
ASV1572	Bacteria	Acidobacteriota	Acidobacteriae	Subgroup 12	Unclassified	Unclassified	0.000870411	0	0	0	0	0	0	0	0	0	0	0	0	0	0	0	0	0	0	0
ASV1573	Bacteria	Planctomycetota	Planctomycetes	Gemmatales	Gemmataceae	Unclassified	0.000870411	0	0	0	0	0	0	0	0	0	0	0	0	0	0	0	0	0	0	0
ASV1574	Bacteria	Chloroflexota	TK10	Unclassified	Unclassified	Unclassified	0.000870411	0	0	0	0	0	0	0	0	0	0	0	0	0	0	0	0	0	0	0
ASV1575	Bacteria	Chloroflexota	Anaerolineae	Anaerolineales	Anaerolineaceae	Unclassified	0.000870411	0	0	0	0	0	0	0	0	0	0	0	0	0	0	0	0	0	0	0
ASV1576	Bacteria	Acidobacteriota	Holophagae	Subgroup 7	Unclassified	Unclassified	0.000870411	0	0	0	0	0	0	0	0	0	0	0	0	0	0	0	0	0	0	0
ASV1577	Bacteria	Planctomycetota	Planctomycetes	Gemmatales	Gemmataceae	Unclassified	0.000563207	0	0	0.000423086	0	0	0	0	0	0	0	0	0	0	0	0	0	0	0	0
ASV1578	Bacteria	Acidobacteriota	Acidobacteriae	Subgroup 2	Unclassified	Unclassified	0.000537607	0	0.000379435	0.000105772	0	0	0	0	0	0	0	0	0	0	0	0	0	0	0	0
ASV1579	Bacteria	Gemmatimonadota	Gemmatimonadia	Gemmatimonadales	Gemmatimonadaceae	Unclassified	0.000486406	0.000183033	0	0.000387829	0	0	0	0	0	0	0	0	0	0	0	0	0	0	0	0
ASV1580	Bacteria	Bacillota	Clostridia	Clostridiales	Clostridiaceae	Clostridium	0.000384005	0	0.000189717	0	0.000215647	0.000392739	0	0	0	0	0	0	0	0	0	0	0	0	0	0
ASV1581	Bacteria	Thermodesulfobacteriota	Desulfuromonadia	Geobacterales	Geobacteraceae	Pelotalea	0.000102401	0	0.000493265	0.000599372	0	0	0	0	0	0	0	0	0	0	0	0	0	0	0	0
ASV1582	Bacteria	Chloroflexota	Chloroflexia	Thermomicrobiales	JG30-KF-CM45	Unclassified	0	0.00155578	0	0	0	0	0	0	0	0	0	0	0	0	0	0	0	0	0	0
ASV1583	Bacteria	Chloroflexota	Anaerolineae	RBG-13-54-9	Unclassified	Unclassified	0	0.00155578	0	0	0	0	0	0	0	0	0	0	0	0	0	0	0	0	0	0
ASV1584	Bacteria	Chloroflexota	Ktedonobacteria	Ktedonobacterales	Ktedonobacteraceae	1921-2	0	0.00155578	0	0	0	0	0	0	0	0	0	0	0	0	0	0	0	0	0	0
ASV1585	Bacteria	Abditibacteriota	Abditibacteriia	Abditibacteriales	Abditibacteriaceae	Abditibacterium	0	0.00155578	0	0	0	0	0	0	0	0	0	0	0	0	0	0	0	0	0	0
ASV1586	Bacteria	Gemmatimonadota	Gemmatimonadia	Gemmatimonadales	Gemmatimonadaceae	Unclassified	0	0.00155578	0	0	0	0	0	0	0	0	0	0	0	0	0	0	0	0	0	0
ASV1587	Bacteria	Acidobacteriota	Vicinamibacteria	Vicinamibacterales	Unclassified	Unclassified	0	0.00155578	0	0	0	0	0	0	0	0	0	0	0	0	0	0	0	0	0	0
ASV1588	Bacteria	Verrucomicrobiota	Verrucomicrobiia	Chthoniobacterales	Chthoniobacteraceae	Candidatus Udaeobacter	0	0.00155578	0	0	0	0	0	0	0	0	0	0	0	0	0	0	0	0	0	0
ASV1589	Bacteria	Pseudomonadota	Alphaproteobacteria	Hyphomicrobiales	Xanthobacteraceae	Unclassified	0	0.00155578	0	0	0	0	0	0	0	0	0	0	0	0	0	0	0	0	0	0
ASV1590	Bacteria	Pseudomonadota	Gammaproteobacteria	Rickettsiellales	Rickettsiellaceae	Aquicella	0	0	0.00129008	0	0	0	0	0	0	0	0	0	0	0	0	0	0	0	0	0
ASV1591	Bacteria	Chloroflexota	Ktedonobacteria	Ktedonobacterales	Ktedonobacteraceae	1921-2	0	0	0.00129008	0	0	0	0	0	0	0	0	0	0	0	0	0	0	0	0	0
ASV1592	Bacteria	Gemmatimonadota	Gemmatimonadia	Gemmatimonadales	Gemmatimonadaceae	Unclassified	0	0	0.00129008	0	0	0	0	0	0	0	0	0	0	0	0	0	0	0	0	0
ASV1593	Bacteria	Chloroflexota	Ktedonobacteria	B10-SB3A	Unclassified	Unclassified	0	0	0.00129008	0	0	0	0	0	0	0	0	0	0	0	0	0	0	0	0	0
ASV1594	Bacteria	Pseudomonadota	Alphaproteobacteria	Hyphomicrobiales	Methyloligellaceae	Unclassified	0	0	0.00129008	0	0	0	0	0	0	0	0	0	0	0	0	0	0	0	0	0
ASV1595	Bacteria	Acidobacteriota	Vicinamibacteria	Vicinamibacterales	Unclassified	Unclassified	0	0	0.00129008	0	0	0	0	0	0	0	0	0	0	0	0	0	0	0	0	0
ASV1596	Bacteria	Chloroflexota	AD3	Unclassified	Unclassified	Unclassified	0	0	0.00129008	0	0	0	0	0	0	0	0	0	0	0	0	0	0	0	0	0
ASV1597	Bacteria	Acidobacteriota	Holophagae	Subgroup 7	Unclassified	Unclassified	0	0	0.00129008	0	0	0	0	0	0	0	0	0	0	0	0	0	0	0	0	0
ASV1598	Bacteria	Candidatus Eremiobacterota	Eremiobacteria	Unclassified	Unclassified	Unclassified	0	0	0.00129008	0	0	0	0	0	0	0	0	0	0	0	0	0	0	0	0	0
ASV1599	Bacteria	Pseudomonadota	Alphaproteobacteria	Hyphomicrobiales	Xanthobacteraceae	Unclassified	0	0	0.00129008	0	0	0	0	0	0	0	0	0	0	0	0	0	0	0	0	0
ASV1600	Bacteria	Chloroflexota	TK10	Unclassified	Unclassified	Unclassified	0	0	0.00129008	0	0	0	0	0	0	0	0	0	0	0	0	0	0	0	0	0
ASV1601	Bacteria	Chloroflexota	AD3	Unclassified	Unclassified	Unclassified	0	0	0.00129008	0	0	0	0	0	0	0	0	0	0	0	0	0	0	0	0	0
ASV1602	Bacteria	Pseudomonadota	Gammaproteobacteria	Burkholderiales	Nitrosomonadaceae	IS-44	0	0	0.00129008	0	0	0	0	0	0	0	0	0	0	0	0	0	0	0	0	0
ASV1603	Bacteria	Myxococcota	Polyangiia	Polyangiales	Polyangiaceae	Pajaroellobacter	0	0	0.00129008	0	0	0	0	0	0	0	0	0	0	0	0	0	0	0	0	0
ASV1604	Bacteria	Pseudomonadota	Alphaproteobacteria	Acetobacterales	Acetobacteraceae	Acidiphilium	0	0	0.000682982	0.000564115	0	0	0	0	0	0	0	0	0	0	0	0	0	0	0	0
ASV1605	Bacteria	Pseudomonadota	Alphaproteobacteria	Acetobacterales	Acetobacteraceae	Acidiphilium	0	0	0.000645039	0.000599372	0	0	0	0	0	0	0	0	0	0	0	0	0	0	0	0
ASV1606	Bacteria	Chloroflexota	TK10	Unclassified	Unclassified	Unclassified	0	0	0	0.00119874	0	0	0	0	0	0	0	0	0	0	0	0	0	0	0	0
ASV1607	Bacteria	Chloroflexota	AD3	Unclassified	Unclassified	Unclassified	0	0	0	0.00119874	0	0	0	0	0	0	0	0	0	0	0	0	0	0	0	0
ASV1608	Bacteria	Chloroflexota	P2-11E	Unclassified	Unclassified	Unclassified	0	0	0	0.00119874	0	0	0	0	0	0	0	0	0	0	0	0	0	0	0	0
ASV1609	Bacteria	Verrucomicrobiota	Verrucomicrobiia	Chthoniobacterales	Chthoniobacteraceae	Candidatus Udaeobacter	0	0	0	0.00119874	0	0	0	0	0	0	0	0	0	0	0	0	0	0	0	0
ASV1610	Bacteria	Chloroflexota	JG30-KF-CM66	Unclassified	Unclassified	Unclassified	0	0	0	0.00119874	0	0	0	0	0	0	0	0	0	0	0	0	0	0	0	0
ASV1611	Bacteria	Myxococcota	bacteriap25	Unclassified	Unclassified	Unclassified	0	0	0	0	0.0014664	0	0	0	0	0	0	0	0	0	0	0	0	0	0	0
ASV1612	Bacteria	Pseudomonadota	Alphaproteobacteria	Hyphomicrobiales	Xanthobacteraceae	Pseudolabrys	0	0	0	0	0.0014664	0	0	0	0	0	0	0	0	0	0	0	0	0	0	0
ASV1613	Bacteria	Methylomirabilota	Methylomirabilia	Rokubacteriales	Unclassified	Unclassified	0	0	0	0	0.0014664	0	0	0	0	0	0	0	0	0	0	0	0	0	0	0
ASV1614	Bacteria	Pseudomonadota	Alphaproteobacteria	Hyphomicrobiales	KF-JG30-B3	Unclassified	0	0	0	0	0.000733201	0.00074184	0	0	0	0	0	0	0	0	0	0	0	0	0	0
ASV1615	Bacteria	NB1-j	Unclassified	Unclassified	Unclassified	Unclassified	0	0	0	0	0.000215647	0	0.0006622	0.00043985	0	0	0	0	0	0	0	0	0	0	0	0
ASV1616	Bacteria	Bacillota	Bacilli	Bacillales	Bacillaceae	Peribacillus	0	0	0	0	0	0.00148368	0	0	0	0	0	0	0	0	0	0	0	0	0	0
ASV1617	Bacteria	Bacteroidota	Bacteroidia	Chitinophagales	Chitinophagaceae	Terrimonas	0	0	0	0	0	0.00148368	0	0	0	0	0	0	0	0	0	0	0	0	0	0
ASV1618	Bacteria	Acidobacteriota	Vicinamibacteria	Vicinamibacterales	Unclassified	Unclassified	0	0	0	0	0	0.00148368	0	0	0	0	0	0	0	0	0	0	0	0	0	0
ASV1619	Bacteria	Acidobacteriota	Vicinamibacteria	Vicinamibacterales	Unclassified	Unclassified	0	0	0	0	0	0.00148368	0	0	0	0	0	0	0	0	0	0	0	0	0	0
ASV1621	Bacteria	Myxococcota	bacteriap25	Unclassified	Unclassified	Unclassified	0	0	0	0	0	0.000436376	0	0.000879701	0	0	0	0	0	0	0	0	0	0	0	0
ASV1622	Bacteria	Pseudomonadota	Gammaproteobacteria	WD260	Unclassified	Unclassified	0	0	0	0	0	0	0.0013244	0	0	0	0	0	0	0	0	0	0	0	0	0
ASV1623	Bacteria	Actinomycetota	Actinobacteria	Frankiales	Acidothermaceae	Acidothermus	0	0	0	0	0	0	0.0013244	0	0	0	0	0	0	0	0	0	0	0	0	0
ASV1624	Bacteria	Actinomycetota	Actinobacteria	Micromonosporales	Micromonosporaceae	Dactylosporangium	0	0	0	0	0	0	0.0013244	0	0	0	0	0	0	0	0	0	0	0	0	0
ASV1625	Bacteria	Myxococcota	Polyangiia	Haliangiales	Haliangiaceae	Unclassified	0	0	0	0	0	0	0.0013244	0	0	0	0	0	0	0	0	0	0	0	0	0
ASV1626	Bacteria	Actinomycetota	Thermoleophilia	Solirubrobacterales	Solirubrobacteraceae	Unclassified	0	0	0	0	0	0	0.0013244	0	0	0	0	0	0	0	0	0	0	0	0	0
ASV1627	Bacteria	Pseudomonadota	Gammaproteobacteria	Burkholderiales	Nitrosomonadaceae	GOUTA6	0	0	0	0	0	0	0.0013244	0	0	0	0	0	0	0	0	0	0	0	0	0
ASV1628	Bacteria	Actinomycetota	Thermoleophilia	Solirubrobacterales	Solirubrobacteraceae	Unclassified	0	0	0	0	0	0	0	0.00124624	0	0	0	0	0	0	0	0	0	0	0	0
ASV1629	Bacteria	Chloroflexota	Gitt-GS-136	Unclassified	Unclassified	Unclassified	0	0	0	0	0	0	0	0.00124624	0	0	0	0	0	0	0	0	0	0	0	0
ASV1630	Bacteria	Pseudomonadota	Gammaproteobacteria	Burkholderiales	SC-I-84	Unclassified	0	0	0	0	0	0	0	0.00124624	0	0	0	0	0	0	0	0	0	0	0	0
ASV1631	Bacteria	Actinomycetota	Acidimicrobiia	Microtrichales	Ilumatobacteraceae	Unclassified	0	0	0	0	0	0	0	0.00124624	0	0	0	0	0	0	0	0	0	0	0	0
ASV1632	Bacteria	Acidobacteriota	Holophagae	Subgroup 7	Unclassified	Unclassified	0.000844811	0	0	0	0	0	0	0	0	0	0	0	0	0	0	0	0	0	0	0
ASV1633	Bacteria	Chloroflexota	AD3	Unclassified	Unclassified	Unclassified	0.000844811	0	0	0	0	0	0	0	0	0	0	0	0	0	0	0	0	0	0	0
ASV1634	Bacteria	Pseudomonadota	Gammaproteobacteria	Salinisphaerales	Nevskiaceae	Stenotrophobium	0.000844811	0	0	0	0	0	0	0	0	0	0	0	0	0	0	0	0	0	0	0
ASV1635	Bacteria	Pseudomonadota	Alphaproteobacteria	Hyphomicrobiales	Xanthobacteraceae	Unclassified	0.000844811	0	0	0	0	0	0	0	0	0	0	0	0	0	0	0	0	0	0	0
ASV1636	Bacteria	Methylomirabilota	Methylomirabilia	Rokubacteriales	Unclassified	Unclassified	0.000844811	0	0	0	0	0	0	0	0	0	0	0	0	0	0	0	0	0	0	0
ASV1637	Bacteria	Actinomycetota	Acidimicrobiia	Acidimicrobiales	Acidimicrobiaceae	Acidiferrimicrobium	0.000844811	0	0	0	0	0	0	0	0	0	0	0	0	0	0	0	0	0	0	0
ASV1638	Bacteria	Acidobacteriota	Holophagae	Subgroup 7	Unclassified	Unclassified	0.000844811	0	0	0	0	0	0	0	0	0	0	0	0	0	0	0	0	0	0	0
ASV1639	Bacteria	Pseudomonadota	Alphaproteobacteria	Elsterales	Unclassified	Unclassified	0.000844811	0	0	0	0	0	0	0	0	0	0	0	0	0	0	0	0	0	0	0
ASV1640	Bacteria	Chloroflexota	P2-11E	Unclassified	Unclassified	Unclassified	0.000844811	0	0	0	0	0	0	0	0	0	0	0	0	0	0	0	0	0	0	0
ASV1641	Bacteria	Planctomycetota	Planctomycetes	Pirellulales	Pirellulaceae	Unclassified	0.00074241	0.000183033	0	0	0	0	0	0	0	0	0	0	0	0	0	0	0	0	0	0
ASV1642	Bacteria	Planctomycetota	Planctomycetes	Gemmatales	Gemmataceae	Unclassified	0.000665609	0	0	0.0002468	0	0	0	0	0	0	0	0	0	0	0	0	0	0	0	0
ASV1643	Bacteria	Chloroflexota	AD3	Unclassified	Unclassified	Unclassified	0.000332804	0.000457582	0.00011383	0.0002468	0	0	0	0	0	0	0	0	0	0	0	0	0	0	0	0
ASV1644	Bacteria	Bdellovibrionota	Oligoflexia	0319-6G20	Unclassified	Unclassified	0.000281604	0	0	0.000775658	0	0	0	0	0	0	0	0	0	0	0	0	0	0	0	0
ASV1645	Bacteria	Pseudomonadota	Gammaproteobacteria	Salinisphaerales	Nevskiaceae	Stenotrophobium	0.000153602	0.00123547	0	0	0	0	0	0	0	0	0	0	0	0	0	0	0	0	0	0
ASV1646	Bacteria	Actinomycetota	Thermoleophilia	Gaiellales	Unclassified	Unclassified	0	0.00151002	0	0	0	0	0	0	0	0	0	0	0	0	0	0	0	0	0	0
ASV1647	Bacteria	Myxococcota	Polyangiia	Polyangiales	Polyangiaceae	Pajaroellobacter	0	0.00151002	0	0	0	0	0	0	0	0	0	0	0	0	0	0	0	0	0	0
ASV1648	Bacteria	Acidobacteriota	Acidobacteriae	Subgroup 2	Unclassified	Unclassified	0	0.00151002	0	0	0	0	0	0	0	0	0	0	0	0	0	0	0	0	0	0
ASV1649	Bacteria	Actinomycetota	Acidimicrobiia	Acidimicrobiales	Acidimicrobiaceae	Acidiferrimicrobium	0	0.00151002	0	0	0	0	0	0	0	0	0	0	0	0	0	0	0	0	0	0
ASV1650	Bacteria	RCP2-54	Unclassified	Unclassified	Unclassified	Unclassified	0	0	0.00125213	0	0	0	0	0	0	0	0	0	0	0	0	0	0	0	0	0
ASV1652	Bacteria	Acidobacteriota	Vicinamibacteria	Vicinamibacterales	Unclassified	Unclassified	0	0	0.00125213	0	0	0	0	0	0	0	0	0	0	0	0	0	0	0	0	0
ASV1653	Bacteria	Actinomycetota	Thermoleophilia	Solirubrobacterales	Solirubrobacteraceae	Unclassified	0	0	0.00125213	0	0	0	0	0	0	0	0	0	0	0	0	0	0	0	0	0
ASV1654	Bacteria	Actinomycetota	Thermoleophilia	Solirubrobacterales	Solirubrobacteraceae	Conexibacter	0	0	0.00125213	0	0	0	0	0	0	0	0	0	0	0	0	0	0	0	0	0
ASV1655	Bacteria	Chloroflexota	JG30-KF-CM66	Unclassified	Unclassified	Unclassified	0	0	0.00125213	0	0	0	0	0	0	0	0	0	0	0	0	0	0	0	0	0
ASV1656	Bacteria	Acidobacteriota	Vicinamibacteria	Vicinamibacterales	Unclassified	Unclassified	0	0	0.00125213	0	0	0	0	0	0	0	0	0	0	0	0	0	0	0	0	0
ASV1657	Bacteria	Acidobacteriota	Acidobacteriae	Solibacterales	Solibacteraceae	Candidatus Solibacter	0	0	0	0.00116349	0	0	0	0	0	0	0	0	0	0	0	0	0	0	0	0
ASV1658	Bacteria	Unclassified	Unclassified	Unclassified	Unclassified	Unclassified	0	0	0	0.00116349	0	0	0	0	0	0	0	0	0	0	0	0	0	0	0	0
ASV1659	Bacteria	Methylomirabilota	Methylomirabilia	Rokubacteriales	Unclassified	Unclassified	0	0	0	0.00116349	0	0	0	0	0	0	0	0	0	0	0	0	0	0	0	0
ASV1660	Bacteria	Acidobacteriota	Acidobacteriae	Solibacterales	Solibacteraceae	Candidatus Solibacter	0	0	0	0.00116349	0	0	0	0	0	0	0	0	0	0	0	0	0	0	0	0
ASV1661	Bacteria	Pseudomonadota	Gammaproteobacteria	Burkholderiales	Nitrosomonadaceae	MND1	0	0	0	0.00116349	0	0	0	0	0	0	0	0	0	0	0	0	0	0	0	0
ASV1662	Bacteria	Pseudomonadota	Alphaproteobacteria	Hyphomicrobiales	Xanthobacteraceae	Pseudolabrys	0	0	0	0	0.00142327	0	0	0	0	0	0	0	0	0	0	0	0	0	0	0
ASV1663	Bacteria	Acidobacteriota	Acidobacteriae	Subgroup 2	Unclassified	Unclassified	0	0	0	0	0.00142327	0	0	0	0	0	0	0	0	0	0	0	0	0	0	0
ASV1664	Bacteria	Acidobacteriota	Blastocatellia	2024-11-01	Unclassified	Unclassified	0	0	0	0	0.00142327	0	0	0	0	0	0	0	0	0	0	0	0	0	0	0
ASV1665	Bacteria	Acidobacteriota	Acidobacteriae	Solibacterales	Solibacteraceae	Candidatus Solibacter	0	0	0	0	0.00142327	0	0	0	0	0	0	0	0	0	0	0	0	0	0	0
ASV1666	Bacteria	Chloroflexota	KD4-96	Unclassified	Unclassified	Unclassified	0	0	0	0	0.00142327	0	0	0	0	0	0	0	0	0	0	0	0	0	0	0
ASV1667	Bacteria	Pseudomonadota	Gammaproteobacteria	Burkholderiales	Nitrosomonadaceae	Ellin6067	0	0	0	0	0.00142327	0	0	0	0	0	0	0	0	0	0	0	0	0	0	0
ASV1668	Bacteria	Actinomycetota	Actinobacteria	Micromonosporales	Micromonosporaceae	Luedemannella	0	0	0	0	0.00142327	0	0	0	0	0	0	0	0	0	0	0	0	0	0	0
ASV1669	Bacteria	Acidobacteriota	Blastocatellia	2024-11-01	Unclassified	Unclassified	0	0	0	0	0.00142327	0	0	0	0	0	0	0	0	0	0	0	0	0	0	0
ASV1670	Bacteria	Actinomycetota	Actinobacteria	Frankiales	Frankiaceae	Jatrophihabitans	0	0	0	0	0.00142327	0	0	0	0	0	0	0	0	0	0	0	0	0	0	0
ASV1671	Bacteria	Entotheonellaeota	Entotheonellia	Entotheonellales	Entotheonellaceae	Unclassified	0	0	0	0	0.00142327	0	0	0	0	0	0	0	0	0	0	0	0	0	0	0
ASV1672	Bacteria	Actinomycetota	Actinobacteria	Mycobacteriales	Mycobacteriaceae	Mycobacterium	0	0	0	0	0.000991978	0.000436376	0	0	0	0	0	0	0	0	0	0	0	0	0	0
ASV1673	Bacteria	Planctomycetota	Planctomycetes	Gemmatales	Gemmataceae	Unclassified	0	0	0	0	0.00081946	0	0	0.000513159	0	0	0	0	0	0	0	0	0	0	0	0
ASV1674	Bacteria	Pseudomonadota	Alphaproteobacteria	Hyphomicrobiales	Amb-16S-1323	Unclassified	0	0	0	0	0.000388165	0.0010473	0	0	0	0	0	0	0	0	0	0	0	0	0	0
ASV1675	Bacteria	Planctomycetota	Planctomycetes	Isosphaerales	Isosphaeraceae	Unclassified	0	0	0	0	0	0.00144004	0	0	0	0	0	0	0	0	0	0	0	0	0	0
ASV1676	Bacteria	Actinomycetota	Thermoleophilia	Gaiellales	Unclassified	Unclassified	0	0	0	0	0	0.00144004	0	0	0	0	0	0	0	0	0	0	0	0	0	0
ASV1677	Bacteria	Actinomycetota	Acidimicrobiia	Acidimicrobiales	Acidimicrobiaceae	Acidiferrimicrobium	0	0	0	0	0	0.00144004	0	0	0	0	0	0	0	0	0	0	0	0	0	0
ASV1678	Bacteria	Acidobacteriota	Vicinamibacteria	Vicinamibacterales	Unclassified	Unclassified	0	0	0	0	0	0.00144004	0	0	0	0	0	0	0	0	0	0	0	0	0	0
ASV1679	Bacteria	Pseudomonadota	Gammaproteobacteria	Burkholderiales	Nitrosomonadaceae	Ellin6067	0	0	0	0	0	0.00144004	0	0	0	0	0	0	0	0	0	0	0	0	0	0
ASV1680	Bacteria	Bacteroidota	Bacteroidia	Chitinophagales	37-13	Unclassified	0	0	0	0	0	0.00144004	0	0	0	0	0	0	0	0	0	0	0	0	0	0
ASV1681	Bacteria	Actinomycetota	Actinobacteria	Mycobacteriales	Mycobacteriaceae	Mycobacterium	0	0	0	0	0	0.00144004	0	0	0	0	0	0	0	0	0	0	0	0	0	0
ASV1682	Bacteria	Bacteroidota	Bacteroidia	Chitinophagales	37-13	Unclassified	0	0	0	0	0	0.00144004	0	0	0	0	0	0	0	0	0	0	0	0	0	0
ASV1683	Bacteria	Pseudomonadota	Alphaproteobacteria	Rickettsiales	Mitochondria	Unclassified	0	0	0	0	0	0.000872753	0.000506388	0	0	0	0	0	0	0	0	0	0	0	0	0
ASV1684	Bacteria	Acidobacteriota	Subgroup 11	Unclassified	Unclassified	Unclassified	0	0	0	0	0	0	0.00128545	0	0	0	0	0	0	0	0	0	0	0	0	0
ASV1685	Bacteria	Acidobacteriota	Acidobacteriae	Terriglobales	Unclassified	Unclassified	0	0	0	0	0	0	0.00128545	0	0	0	0	0	0	0	0	0	0	0	0	0
ASV1686	Bacteria	Verrucomicrobiota	Verrucomicrobiia	Chthoniobacterales	Chthoniobacteraceae	Candidatus Udaeobacter	0	0	0	0	0	0	0.00128545	0	0	0	0	0	0	0	0	0	0	0	0	0
ASV1687	Bacteria	Actinomycetota	Acidimicrobiia	Acidimicrobiales	Acidimicrobiaceae	Acidiferrimicrobium	0	0	0	0	0	0	0.00128545	0	0	0	0	0	0	0	0	0	0	0	0	0
ASV1688	Bacteria	Methylomirabilota	Methylomirabilia	Rokubacteriales	Unclassified	Unclassified	0	0	0	0	0	0	0.00128545	0	0	0	0	0	0	0	0	0	0	0	0	0
ASV1689	Bacteria	Pseudomonadota	Alphaproteobacteria	Micropepsales	Micropepsaceae	Unclassified	0	0	0	0	0	0	0.000740106	0.000513159	0	0	0	0	0	0	0	0	0	0	0	0
ASV1690	Bacteria	Acidobacteriota	Acidobacteriae	Terriglobales	Unclassified	Unclassified	0	0	0	0	0	0	0.000740106	0.000513159	0	0	0	0	0	0	0	0	0	0	0	0
ASV1691	Bacteria	Gemmatimonadota	Gemmatimonadia	Gemmatimonadales	Gemmatimonadaceae	Unclassified	0	0	0	0	0	0	0.000701153	0.000549813	0	0	0	0	0	0	0	0	0	0	0	0
ASV1692	Bacteria	Myxococcota	bacteriap25	Unclassified	Unclassified	Unclassified	0	0	0	0	0	0	0.000623247	0.000623121	0	0	0	0	0	0	0	0	0	0	0	0
ASV1693	Bacteria	Pseudomonadota	Gammaproteobacteria	PLTA13	Unclassified	Unclassified	0	0	0	0	0	0	0	0.00120959	0	0	0	0	0	0	0	0	0	0	0	0
ASV1694	Bacteria	Pseudomonadota	Gammaproteobacteria	Burkholderiales	A21b	Unclassified	0	0	0	0	0	0	0	0.00120959	0	0	0	0	0	0	0	0	0	0	0	0
ASV1695	Bacteria	Acidobacteriota	Subgroup 11	Unclassified	Unclassified	Unclassified	0	0	0	0	0	0	0	0.00120959	0	0	0	0	0	0	0	0	0	0	0	0
ASV1696	Bacteria	Pseudomonadota	Alphaproteobacteria	Reyranellales	Reyranellaceae	Reyranella	0	0	0	0	0	0	0	0.00120959	0	0	0	0	0	0	0	0	0	0	0	0
ASV1697	Bacteria	Chloroflexota	TK10	Unclassified	Unclassified	Unclassified	0.00081921	0	0	0	0	0	0	0	0	0	0	0	0	0	0	0	0	0	0	0
ASV1698	Bacteria	Acidobacteriota	Acidobacteriae	Subgroup 2	Unclassified	Unclassified	0.00081921	0	0	0	0	0	0	0	0	0	0	0	0	0	0	0	0	0	0	0
ASV1699	Bacteria	Gemmatimonadota	Gemmatimonadia	Gemmatimonadales	Gemmatimonadaceae	Gemmatimonas	0.00081921	0	0	0	0	0	0	0	0	0	0	0	0	0	0	0	0	0	0	0
ASV1700	Bacteria	Planctomycetota	Planctomycetes	Gemmatales	Gemmataceae	Unclassified	0.00081921	0	0	0	0	0	0	0	0	0	0	0	0	0	0	0	0	0	0	0
ASV1701	Bacteria	Acidobacteriota	Acidobacteriae	Terriglobales	Acidobacteriaceae (Subgroup 1)	Unclassified	0.00081921	0	0	0	0	0	0	0	0	0	0	0	0	0	0	0	0	0	0	0
ASV1702	Bacteria	Acidobacteriota	Holophagae	Subgroup 7	Unclassified	Unclassified	0.00081921	0	0	0	0	0	0	0	0	0	0	0	0	0	0	0	0	0	0	0
ASV1703	Bacteria	Acidobacteriota	Acidobacteriae	Subgroup 2	Unclassified	Unclassified	0.00081921	0	0	0	0	0	0	0	0	0	0	0	0	0	0	0	0	0	0	0
ASV1704	Bacteria	Chloroflexota	AD3	Unclassified	Unclassified	Unclassified	0.000179202	0.000411824	0.000379435	0.000211543	0	0	0	0	0	0	0	0	0	0	0	0	0	0	0	0
ASV1705	Bacteria	Pseudomonadota	Gammaproteobacteria	Gammaproteobacteria Incertae Sedis	Unknown Family	Acidibacter	0	0.00146426	0	0	0	0	0	0	0	0	0	0	0	0	0	0	0	0	0	0
ASV1706	Bacteria	Acidobacteriota	Acidobacteriae	Terriglobales	Unclassified	Unclassified	0	0.00146426	0	0	0	0	0	0	0	0	0	0	0	0	0	0	0	0	0	0
ASV1707	Bacteria	Acidobacteriota	Vicinamibacteria	Vicinamibacterales	Unclassified	Unclassified	0	0.00146426	0	0	0	0	0	0	0	0	0	0	0	0	0	0	0	0	0	0
ASV1708	Bacteria	Nitrospirota	Nitrospiria	Nitrospirales	Nitrospiraceae	Nitrospira	0	0.00146426	0	0	0	0	0	0	0	0	0	0	0	0	0	0	0	0	0	0
ASV1709	Bacteria	Pseudomonadota	Gammaproteobacteria	Burkholderiales	Nitrosomonadaceae	Ellin6067	0	0.00146426	0	0	0	0	0	0	0	0	0	0	0	0	0	0	0	0	0	0
ASV1710	Bacteria	Myxococcota	Polyangiia	mle1-27	Unclassified	Unclassified	0	0.00146426	0	0	0	0	0	0	0	0	0	0	0	0	0	0	0	0	0	0
ASV1711	Bacteria	Pseudomonadota	Gammaproteobacteria	Burkholderiales	A21b	Unclassified	0	0	0.00121419	0	0	0	0	0	0	0	0	0	0	0	0	0	0	0	0	0
ASV1712	Bacteria	Bacteroidota	Bacteroidia	Chitinophagales	Chitinophagaceae	Sediminibacterium	0	0	0.00121419	0	0	0	0	0	0	0	0	0	0	0	0	0	0	0	0	0
ASV1713	Bacteria	Actinomycetota	Actinobacteria	Pseudonocardiales	Pseudonocardiaceae	Pseudonocardia	0	0	0.00121419	0	0	0	0	0	0	0	0	0	0	0	0	0	0	0	0	0
ASV1714	Bacteria	Acidobacteriota	Vicinamibacteria	Vicinamibacterales	Unclassified	Unclassified	0	0	0.00121419	0	0	0	0	0	0	0	0	0	0	0	0	0	0	0	0	0
ASV1715	Bacteria	Acidobacteriota	Holophagae	Subgroup 7	Unclassified	Unclassified	0	0	0.00121419	0	0	0	0	0	0	0	0	0	0	0	0	0	0	0	0	0
ASV1716	Bacteria	Chloroflexota	AD3	Unclassified	Unclassified	Unclassified	0	0	0.000493265	0.000669887	0	0	0	0	0	0	0	0	0	0	0	0	0	0	0	0
ASV1717	Bacteria	Myxococcota	Myxococcia	Myxococcales	Anaeromyxobacteraceae	Anaeromyxobacter	0	0	0	0.00112823	0	0	0	0	0	0	0	0	0	0	0	0	0	0	0	0
ASV1718	Bacteria	Chloroflexota	AD3	Unclassified	Unclassified	Unclassified	0	0	0	0.00112823	0	0	0	0	0	0	0	0	0	0	0	0	0	0	0	0
ASV1719	Bacteria	Actinomycetota	Actinobacteria	Mycobacteriales	Nocardiaceae	Rhodococcus	0	0	0	0.00112823	0	0	0	0	0	0	0	0	0	0	0	0	0	0	0	0
ASV1720	Bacteria	Acidobacteriota	Holophagae	Subgroup 7	Unclassified	Unclassified	0	0	0	0.00112823	0	0	0	0	0	0	0	0	0	0	0	0	0	0	0	0
ASV1721	Bacteria	Chloroflexota	AD3	Unclassified	Unclassified	Unclassified	0	0	0	0.00112823	0	0	0	0	0	0	0	0	0	0	0	0	0	0	0	0
ASV1722	Bacteria	Chloroflexota	Anaerolineae	Unclassified	Unclassified	Unclassified	0	0	0	0.00112823	0	0	0	0	0	0	0	0	0	0	0	0	0	0	0	0
ASV1723	Bacteria	Pseudomonadota	Alphaproteobacteria	Micropepsales	Micropepsaceae	Unclassified	0	0	0	0.00112823	0	0	0	0	0	0	0	0	0	0	0	0	0	0	0	0
ASV1724	Bacteria	Bacteroidota	Bacteroidia	Chitinophagales	Chitinophagaceae	Panacibacter	0	0	0	0	0.00138014	0	0	0	0	0	0	0	0	0	0	0	0	0	0	0
ASV1725	Bacteria	Verrucomicrobiota	Verrucomicrobiia	Chthoniobacterales	Chthoniobacteraceae	Candidatus Udaeobacter	0	0	0	0	0.00138014	0	0	0	0	0	0	0	0	0	0	0	0	0	0	0
ASV1726	Bacteria	Acidobacteriota	Blastocatellia	2024-11-01	Unclassified	Unclassified	0	0	0	0	0.00138014	0	0	0	0	0	0	0	0	0	0	0	0	0	0	0
ASV1727	Bacteria	Pseudomonadota	Gammaproteobacteria	Burkholderiales	Nitrosomonadaceae	mle1-7	0	0	0	0	0.00138014	0	0	0	0	0	0	0	0	0	0	0	0	0	0	0
ASV1728	Bacteria	Pseudomonadota	Alphaproteobacteria	Hyphomicrobiales	Hyphomicrobiaceae	Pedomicrobium	0	0	0	0	0.00138014	0	0	0	0	0	0	0	0	0	0	0	0	0	0	0
ASV1729	Bacteria	Verrucomicrobiota	Verrucomicrobiia	Pedosphaerales	Pedosphaeraceae	ADurb.Bin063-1	0	0	0	0	0.00138014	0	0	0	0	0	0	0	0	0	0	0	0	0	0	0
ASV1730	Bacteria	Pseudomonadota	Alphaproteobacteria	Dongiales	Dongiaceae	Dongia	0	0	0	0	0.000733201	0.000654564	0	0	0	0	0	0	0	0	0	0	0	0	0	0
ASV1731	Bacteria	Pseudomonadota	Alphaproteobacteria	Unclassified	Unclassified	Unclassified	0	0	0	0	0.000603813	0	0	0.000659776	0	0	0	0	0	0	0	0	0	0	0	0
ASV1732	Bacteria	Elusimicrobiota	Lineage IIa	Unclassified	Unclassified	Unclassified	0	0	0	0	0	0.0013964	0	0	0	0	0	0	0	0	0	0	0	0	0	0
ASV1733	Bacteria	Acidobacteriota	Acidobacteriae	Solibacterales	Solibacteraceae	Candidatus Solibacter	0	0	0	0	0	0.0013964	0	0	0	0	0	0	0	0	0	0	0	0	0	0
ASV1734	Bacteria	Pseudomonadota	Alphaproteobacteria	Incertae Sedis	Incertae Sedis	Hypericibacter	0	0	0	0	0	0.0013964	0	0	0	0	0	0	0	0	0	0	0	0	0	0
ASV1735	Bacteria	Pseudomonadota	Alphaproteobacteria	Hyphomicrobiales	Xanthobacteraceae	Pseudolabrys	0	0	0	0	0	0.0013964	0	0	0	0	0	0	0	0	0	0	0	0	0	0
ASV1736	Bacteria	Actinomycetota	Acidimicrobiia	Microtrichales	Unclassified	Unclassified	0	0	0	0	0	0.0013964	0	0	0	0	0	0	0	0	0	0	0	0	0	0
ASV1737	Bacteria	Acidobacteriota	Blastocatellia	Pyrinomonadales	Pyrinomonadaceae	Unclassified	0	0	0	0	0	0	0.00124649	0	0	0	0	0	0	0	0	0	0	0	0	0
ASV1738	Bacteria	Methylomirabilota	Methylomirabilia	Rokubacteriales	Unclassified	Unclassified	0	0	0	0	0	0	0.00124649	0	0	0	0	0	0	0	0	0	0	0	0	0
ASV1739	Bacteria	Acidobacteriota	Vicinamibacteria	Vicinamibacterales	Unclassified	Unclassified	0	0	0	0	0	0	0.000701153	0.000513159	0	0	0	0	0	0	0	0	0	0	0	0
ASV1740	Bacteria	Pseudomonadota	Gammaproteobacteria	Burkholderiales	Nitrosomonadaceae	GOUTA6	0	0	0	0	0	0	0.0006622	0.000549813	0	0	0	0	0	0	0	0	0	0	0	0
ASV1741	Bacteria	Acidobacteriota	Acidobacteriae	Terriglobales	Unclassified	Unclassified	0	0	0	0	0	0	0	0.00117293	0	0	0	0	0	0	0	0	0	0	0	0
ASV1742	Bacteria	Pseudomonadota	Alphaproteobacteria	Unclassified	Unclassified	Unclassified	0	0	0	0	0	0	0	0.00117293	0	0	0	0	0	0	0	0	0	0	0	0
ASV1743	Bacteria	Entotheonellaeota	Entotheonellia	Entotheonellales	Entotheonellaceae	Unclassified	0	0	0	0	0	0	0	0.00117293	0	0	0	0	0	0	0	0	0	0	0	0
ASV1744	Bacteria	Methylomirabilota	Methylomirabilia	Rokubacteriales	Unclassified	Unclassified	0	0	0	0	0	0	0	0.00117293	0	0	0	0	0	0	0	0	0	0	0	0
ASV1745	Bacteria	Actinomycetota	Thermoleophilia	Solirubrobacterales	67-14	Unclassified	0	0	0	0	0	0	0	0.00117293	0	0	0	0	0	0	0	0	0	0	0	0
ASV1746	Bacteria	Pseudomonadota	Gammaproteobacteria	Burkholderiales	Comamonadaceae	Polaromonas	0.00079361	0	0	0	0	0	0	0	0	0	0	0	0	0	0	0	0	0	0	0
ASV1747	Bacteria	Pseudomonadota	Alphaproteobacteria	Hyphomicrobiales	Methyloligellaceae	Unclassified	0.00079361	0	0	0	0	0	0	0	0	0	0	0	0	0	0	0	0	0	0	0
ASV1748	Bacteria	Candidatus Eremiobacterota	Eremiobacteria	Unclassified	Unclassified	Unclassified	0.00079361	0	0	0	0	0	0	0	0	0	0	0	0	0	0	0	0	0	0	0
ASV1749	Bacteria	Acidobacteriota	Vicinamibacteria	Vicinamibacterales	Unclassified	Unclassified	0.00079361	0	0	0	0	0	0	0	0	0	0	0	0	0	0	0	0	0	0	0
ASV1750	Bacteria	Pseudomonadota	Gammaproteobacteria	Burkholderiales	Nitrosomonadaceae	MND1	0.00079361	0	0	0	0	0	0	0	0	0	0	0	0	0	0	0	0	0	0	0
ASV1751	Bacteria	Planctomycetota	Planctomycetes	Gemmatales	Gemmataceae	Unclassified	0.00079361	0	0	0	0	0	0	0	0	0	0	0	0	0	0	0	0	0	0	0
ASV1752	Bacteria	Verrucomicrobiota	Verrucomicrobiia	Chthoniobacterales	Chthoniobacteraceae	Candidatus Udaeobacter	0.00079361	0	0	0	0	0	0	0	0	0	0	0	0	0	0	0	0	0	0	0
ASV1753	Bacteria	Gemmatimonadota	Gemmatimonadia	Gemmatimonadales	Gemmatimonadaceae	Unclassified	0.00079361	0	0	0	0	0	0	0	0	0	0	0	0	0	0	0	0	0	0	0
ASV1755	Bacteria	Candidatus Eremiobacterota	Eremiobacteria	Unclassified	Unclassified	Unclassified	0	0.0014185	0	0	0	0	0	0	0	0	0	0	0	0	0	0	0	0	0	0
ASV1756	Bacteria	Chloroflexota	Anaerolineae	Anaerolineales	Anaerolineaceae	Unclassified	0	0.0014185	0	0	0	0	0	0	0	0	0	0	0	0	0	0	0	0	0	0
ASV1757	Bacteria	Chloroflexota	JG30-KF-CM66	Unclassified	Unclassified	Unclassified	0	0.0014185	0	0	0	0	0	0	0	0	0	0	0	0	0	0	0	0	0	0
ASV1758	Bacteria	Actinomycetota	Thermoleophilia	Solirubrobacterales	Solirubrobacteraceae	Unclassified	0	0.0014185	0	0	0	0	0	0	0	0	0	0	0	0	0	0	0	0	0	0
ASV1759	Bacteria	Chloroflexota	AD3	Unclassified	Unclassified	Unclassified	0	0.000960922	0	0.000352572	0	0	0	0	0	0	0	0	0	0	0	0	0	0	0	0
ASV1760	Bacteria	Chloroflexota	AD3	Unclassified	Unclassified	Unclassified	0	0	0.00117625	0	0	0	0	0	0	0	0	0	0	0	0	0	0	0	0	0
ASV1761	Bacteria	Acidobacteriota	Holophagae	Subgroup 7	Unclassified	Unclassified	0	0	0.00117625	0	0	0	0	0	0	0	0	0	0	0	0	0	0	0	0	0
ASV1762	Bacteria	Acidobacteriota	Acidobacteriae	Bryobacterales	Bryobacteraceae	Bryobacter	0	0	0.00117625	0	0	0	0	0	0	0	0	0	0	0	0	0	0	0	0	0
ASV1763	Bacteria	Chloroflexota	Chloroflexia	Thermomicrobiales	AKYG1722	Unclassified	0	0	0.00117625	0	0	0	0	0	0	0	0	0	0	0	0	0	0	0	0	0
ASV1764	Bacteria	Acidobacteriota	Acidobacteriae	Subgroup 2	Unclassified	Unclassified	0	0	0.00117625	0	0	0	0	0	0	0	0	0	0	0	0	0	0	0	0	0
ASV1765	Bacteria	Planctomycetota	Planctomycetes	Isosphaerales	Isosphaeraceae	Aquisphaera	0	0	0.000417378	0.000705144	0	0	0	0	0	0	0	0	0	0	0	0	0	0	0	0
ASV1766	Bacteria	Chloroflexota	AD3	Unclassified	Unclassified	Unclassified	0	0	0	0.00109297	0	0	0	0	0	0	0	0	0	0	0	0	0	0	0	0
ASV1767	Bacteria	Acidobacteriota	Vicinamibacteria	Vicinamibacterales	Unclassified	Unclassified	0	0	0	0.00109297	0	0	0	0	0	0	0	0	0	0	0	0	0	0	0	0
ASV1768	Bacteria	Chloroflexota	Ktedonobacteria	B12-WMSP1	Unclassified	Unclassified	0	0	0	0.00109297	0	0	0	0	0	0	0	0	0	0	0	0	0	0	0	0
ASV1769	Bacteria	Chloroflexota	TK10	Unclassified	Unclassified	Unclassified	0	0	0	0.00109297	0	0	0	0	0	0	0	0	0	0	0	0	0	0	0	0
ASV1770	Bacteria	Pseudomonadota	Gammaproteobacteria	Burkholderiales	Nitrosomonadaceae	IS-44	0	0	0	0.00109297	0	0	0	0	0	0	0	0	0	0	0	0	0	0	0	0
ASV1771	Bacteria	Unclassified	Unclassified	Unclassified	Unclassified	Unclassified	0	0	0	0.00109297	0	0	0	0	0	0	0	0	0	0	0	0	0	0	0	0
ASV1772	Bacteria	Chloroflexota	Chloroflexia	Thermomicrobiales	JG30-KF-CM45	Unclassified	0	0	0	0.00109297	0	0	0	0	0	0	0	0	0	0	0	0	0	0	0	0
ASV1773	Bacteria	Chloroflexota	P2-11E	Unclassified	Unclassified	Unclassified	0	0	0	0.00109297	0	0	0	0	0	0	0	0	0	0	0	0	0	0	0	0
ASV1774	Bacteria	Actinomycetota	Actinobacteria	Kitasatosporales	Streptomycetaceae	Streptomyces	0	0	0	0	0.00133701	0	0	0	0	0	0	0	0	0	0	0	0	0	0	0
ASV1775	Bacteria	Methylomirabilota	Methylomirabilia	Rokubacteriales	Unclassified	Unclassified	0	0	0	0	0.00133701	0	0	0	0	0	0	0	0	0	0	0	0	0	0	0
ASV1776	Bacteria	Planctomycetota	Planctomycetes	Planctomycetales	Unclassified	Unclassified	0	0	0	0	0.00133701	0	0	0	0	0	0	0	0	0	0	0	0	0	0	0
ASV1777	Bacteria	Actinomycetota	Thermoleophilia	Gaiellales	Unclassified	Unclassified	0	0	0	0	0.00133701	0	0	0	0	0	0	0	0	0	0	0	0	0	0	0
ASV1778	Bacteria	Acidobacteriota	Acidobacteriae	Bryobacterales	Bryobacteraceae	Bryobacter	0	0	0	0	0.000646942	0.000698202	0	0	0	0	0	0	0	0	0	0	0	0	0	0
ASV1779	Bacteria	Acidobacteriota	Acidobacteriae	Terriglobales	Unclassified	Unclassified	0	0	0	0	0	0.00135277	0	0	0	0	0	0	0	0	0	0	0	0	0	0
ASV1780	Bacteria	Pseudomonadota	Gammaproteobacteria	Burkholderiales	Burkholderiaceae	Burkholderia-Caballeronia-Paraburkholderia	0	0	0	0	0	0.00135277	0	0	0	0	0	0	0	0	0	0	0	0	0	0
ASV1781	Bacteria	Actinomycetota	Actinobacteria	Frankiales	Frankiaceae	Jatrophihabitans	0	0	0	0	0	0.00135277	0	0	0	0	0	0	0	0	0	0	0	0	0	0
ASV1782	Bacteria	Acidobacteriota	Acidobacteriae	Solibacterales	Solibacteraceae	Candidatus Solibacter	0	0	0	0	0	0.00135277	0	0	0	0	0	0	0	0	0	0	0	0	0	0
ASV1783	Bacteria	Thermodesulfobacteriota	Unclassified	Unclassified	Unclassified	Unclassified	0	0	0	0	0	0	0.00120754	0	0	0	0	0	0	0	0	0	0	0	0	0
ASV1784	Bacteria	Acidobacteriota	Blastocatellia	Pyrinomonadales	Pyrinomonadaceae	Unclassified	0	0	0	0	0	0	0.00120754	0	0	0	0	0	0	0	0	0	0	0	0	0
ASV1785	Bacteria	Pseudomonadota	Gammaproteobacteria	PLTA13	Unclassified	Unclassified	0	0	0	0	0	0	0.00120754	0	0	0	0	0	0	0	0	0	0	0	0	0
ASV1786	Bacteria	Gemmatimonadota	Gemmatimonadia	Gemmatimonadales	Gemmatimonadaceae	Unclassified	0	0	0	0	0	0	0.00120754	0	0	0	0	0	0	0	0	0	0	0	0	0
ASV1787	Bacteria	Actinomycetota	Thermoleophilia	Gaiellales	Unclassified	Unclassified	0	0	0	0	0	0	0.00120754	0	0	0	0	0	0	0	0	0	0	0	0	0
ASV1788	Bacteria	Acidobacteriota	Acidobacteriae	Bryobacterales	Bryobacteraceae	Bryobacter	0	0	0	0	0	0	0.00120754	0	0	0	0	0	0	0	0	0	0	0	0	0
ASV1789	Bacteria	Pseudomonadota	Alphaproteobacteria	Reyranellales	Reyranellaceae	Reyranella	0	0	0	0	0	0	0.00120754	0	0	0	0	0	0	0	0	0	0	0	0	0
ASV1790	Bacteria	Acidobacteriota	Acidobacteriae	Bryobacterales	Bryobacteraceae	Bryobacter	0	0	0	0	0	0	0.000623247	0.000549813	0	0	0	0	0	0	0	0	0	0	0	0
ASV1791	Bacteria	Myxococcota	bacteriap25	Unclassified	Unclassified	Unclassified	0	0	0	0	0	0	0.000506388	0.000659776	0	0	0	0	0	0	0	0	0	0	0	0
ASV1792	Bacteria	Latescibacterota	Unclassified	Unclassified	Unclassified	Unclassified	0	0	0	0	0	0	0	0.00113628	0	0	0	0	0	0	0	0	0	0	0	0
ASV1793	Bacteria	Acidobacteriota	Acidobacteriae	Terriglobales	Unclassified	Unclassified	0	0	0	0	0	0	0	0.00113628	0	0	0	0	0	0	0	0	0	0	0	0
ASV1794	Bacteria	Actinomycetota	Acidimicrobiia	Acidimicrobiales	Acidimicrobiaceae	Acidiferrimicrobium	0	0	0	0	0	0	0	0.00113628	0	0	0	0	0	0	0	0	0	0	0	0
ASV1795	Bacteria	Acidobacteriota	Blastocatellia	Pyrinomonadales	Pyrinomonadaceae	Unclassified	0	0	0	0	0	0	0	0.00113628	0	0	0	0	0	0	0	0	0	0	0	0
ASV1796	Bacteria	Actinomycetota	Thermoleophilia	Solirubrobacterales	Solirubrobacteraceae	Conexibacter	0.00076801	0	0	0	0	0	0	0	0	0	0	0	0	0	0	0	0	0	0	0
ASV1797	Bacteria	Actinomycetota	Thermoleophilia	Solirubrobacterales	Solirubrobacteraceae	Paraconexibacter	0.00076801	0	0	0	0	0	0	0	0	0	0	0	0	0	0	0	0	0	0	0
ASV1798	Bacteria	Chloroflexota	SHA-26	Unclassified	Unclassified	Unclassified	0.00076801	0	0	0	0	0	0	0	0	0	0	0	0	0	0	0	0	0	0	0
ASV1799	Bacteria	Planctomycetota	Planctomycetes	Gemmatales	Gemmataceae	Gemmata	0.00076801	0	0	0	0	0	0	0	0	0	0	0	0	0	0	0	0	0	0	0
ASV1800	Bacteria	Chloroflexota	AD3	Unclassified	Unclassified	Unclassified	0.00076801	0	0	0	0	0	0	0	0	0	0	0	0	0	0	0	0	0	0	0
ASV1801	Bacteria	Acidobacteriota	Acidobacteriae	Bryobacterales	Bryobacteraceae	Bryobacter	0.00076801	0	0	0	0	0	0	0	0	0	0	0	0	0	0	0	0	0	0	0
ASV1802	Bacteria	Myxococcota	Polyangiia	mle1-27	Unclassified	Unclassified	0.00076801	0	0	0	0	0	0	0	0	0	0	0	0	0	0	0	0	0	0	0
ASV1803	Bacteria	Planctomycetota	Planctomycetes	Planctomycetales	Unclassified	Unclassified	0.000588808	0.000320307	0	0	0	0	0	0	0	0	0	0	0	0	0	0	0	0	0	0
ASV1804	Bacteria	Planctomycetota	Pla4 lineage	Unclassified	Unclassified	Unclassified	0.000537607	0	0.000341491	0	0	0	0	0	0	0	0	0	0	0	0	0	0	0	0	0
ASV1805	Bacteria	Acidobacteriota	Vicinamibacteria	Vicinamibacterales	Unclassified	Unclassified	0.000307204	0	0.000341491	0.000317315	0	0	0	0	0	0	0	0	0	0	0	0	0	0	0	0
ASV1806	Bacteria	Unclassified	Unclassified	Unclassified	Unclassified	Unclassified	0.000204803	0.00100668	0	0	0	0	0	0	0	0	0	0	0	0	0	0	0	0	0	0
ASV1807	Bacteria	Chloroflexota	AD3	Unclassified	Unclassified	Unclassified	0.000153602	0	0.000493265	0.000387829	0	0	0	0	0	0	0	0	0	0	0	0	0	0	0	0
ASV1808	Bacteria	Acidobacteriota	Acidobacteriae	Subgroup 2	Unclassified	Unclassified	0	0.00137275	0	0	0	0	0	0	0	0	0	0	0	0	0	0	0	0	0	0
ASV1809	Bacteria	Actinomycetota	Thermoleophilia	Solirubrobacterales	Solirubrobacteraceae	Unclassified	0	0.00137275	0	0	0	0	0	0	0	0	0	0	0	0	0	0	0	0	0	0
ASV1810	Bacteria	Acidobacteriota	Acidobacteriae	Subgroup 13	Unclassified	Unclassified	0	0.00137275	0	0	0	0	0	0	0	0	0	0	0	0	0	0	0	0	0	0
ASV1811	Bacteria	Nitrospirota	Nitrospiria	Nitrospirales	Nitrospiraceae	Nitrospira	0	0.00137275	0	0	0	0	0	0	0	0	0	0	0	0	0	0	0	0	0	0
ASV1812	Bacteria	Pseudomonadota	Gammaproteobacteria	Burkholderiales	Nitrosomonadaceae	Ellin6067	0	0.00137275	0	0	0	0	0	0	0	0	0	0	0	0	0	0	0	0	0	0
ASV1813	Bacteria	Nitrospirota	Nitrospiria	Nitrospirales	Nitrospiraceae	Nitrospira	0	0	0.0011383	0	0	0	0	0	0	0	0	0	0	0	0	0	0	0	0	0
ASV1814	Bacteria	Pseudomonadota	Alphaproteobacteria	Hyphomicrobiales	Hyphomicrobiaceae	Pedomicrobium	0	0	0.0011383	0	0	0	0	0	0	0	0	0	0	0	0	0	0	0	0	0
ASV1815	Bacteria	Acidobacteriota	Vicinamibacteria	Vicinamibacterales	Unclassified	Unclassified	0	0	0.0011383	0	0	0	0	0	0	0	0	0	0	0	0	0	0	0	0	0
ASV1816	Bacteria	Chloroflexota	AD3	Unclassified	Unclassified	Unclassified	0	0	0.0011383	0	0	0	0	0	0	0	0	0	0	0	0	0	0	0	0	0
ASV1817	Bacteria	Acidobacteriota	Acidobacteriae	Solibacterales	Solibacteraceae	Candidatus Solibacter	0	0	0.0011383	0	0	0	0	0	0	0	0	0	0	0	0	0	0	0	0	0
ASV1818	Bacteria	Verrucomicrobiota	Verrucomicrobiia	Chthoniobacterales	Chthoniobacteraceae	Candidatus Udaeobacter	0	0	0.0011383	0	0	0	0	0	0	0	0	0	0	0	0	0	0	0	0	0
ASV1819	Bacteria	Acidobacteriota	Acidobacteriae	Solibacterales	Solibacteraceae	Candidatus Solibacter	0	0	0.0011383	0	0	0	0	0	0	0	0	0	0	0	0	0	0	0	0	0
ASV1820	Bacteria	Acidobacteriota	Holophagae	Subgroup 7	Unclassified	Unclassified	0	0	0.0011383	0	0	0	0	0	0	0	0	0	0	0	0	0	0	0	0	0
ASV1821	Bacteria	Acidobacteriota	Vicinamibacteria	Vicinamibacterales	Unclassified	Unclassified	0	0	0.0011383	0	0	0	0	0	0	0	0	0	0	0	0	0	0	0	0	0
ASV1822	Bacteria	Acidobacteriota	Acidobacteriae	Terriglobales	Acidobacteriaceae (Subgroup 1)	Unclassified	0	0	0.000720926	0.000387829	0	0	0	0	0	0	0	0	0	0	0	0	0	0	0	0
ASV1823	Bacteria	Acidobacteriota	Acidobacteriae	Solibacterales	Solibacteraceae	Candidatus Solibacter	0	0	0.000569152	0.000528858	0	0	0	0	0	0	0	0	0	0	0	0	0	0	0	0
ASV1824	Bacteria	Acidobacteriota	Acidobacteriae	Subgroup 2	Unclassified	Unclassified	0	0	0	0.00105772	0	0	0	0	0	0	0	0	0	0	0	0	0	0	0	0
ASV1825	Bacteria	Actinomycetota	Thermoleophilia	Solirubrobacterales	Solirubrobacteraceae	Conexibacter	0	0	0	0.00105772	0	0	0	0	0	0	0	0	0	0	0	0	0	0	0	0
ASV1826	Bacteria	Candidatus Eremiobacterota	Eremiobacteria	Unclassified	Unclassified	Unclassified	0	0	0	0.00105772	0	0	0	0	0	0	0	0	0	0	0	0	0	0	0	0
ASV1827	Bacteria	Actinomycetota	Thermoleophilia	Solirubrobacterales	Solirubrobacteraceae	Conexibacter	0	0	0	0.00105772	0	0	0	0	0	0	0	0	0	0	0	0	0	0	0	0
ASV1828	Bacteria	Chloroflexota	TK10	Unclassified	Unclassified	Unclassified	0	0	0	0.00105772	0	0	0	0	0	0	0	0	0	0	0	0	0	0	0	0
ASV1829	Bacteria	Methylomirabilota	Methylomirabilia	Rokubacteriales	Unclassified	Unclassified	0	0	0	0.00105772	0	0	0	0	0	0	0	0	0	0	0	0	0	0	0	0
ASV1830	Bacteria	Bacteroidota	Bacteroidia	Chitinophagales	Chitinophagaceae	Puia	0	0	0	0	0.00129388	0	0	0	0	0	0	0	0	0	0	0	0	0	0	0
ASV1831	Bacteria	Acidobacteriota	Blastocatellia	2024-11-01	Unclassified	Unclassified	0	0	0	0	0.00129388	0	0	0	0	0	0	0	0	0	0	0	0	0	0	0
ASV1832	Bacteria	Pseudomonadota	Alphaproteobacteria	Unclassified	Unclassified	Unclassified	0	0	0	0	0.00129388	0	0	0	0	0	0	0	0	0	0	0	0	0	0	0
ASV1833	Bacteria	Actinomycetota	Actinobacteria	Micromonosporales	Micromonosporaceae	Luedemannella	0	0	0	0	0.00129388	0	0	0	0	0	0	0	0	0	0	0	0	0	0	0
ASV1834	Bacteria	Actinomycetota	Actinobacteria	Micromonosporales	Micromonosporaceae	Luedemannella	0	0	0	0	0.00129388	0	0	0	0	0	0	0	0	0	0	0	0	0	0	0
ASV1835	Bacteria	Bacteroidota	Bacteroidia	Chitinophagales	Chitinophagaceae	Terrimonas	0	0	0	0	0.00129388	0	0	0	0	0	0	0	0	0	0	0	0	0	0	0
ASV1836	Bacteria	Actinomycetota	Actinobacteria	Mycobacteriales	Mycobacteriaceae	Mycobacterium	0	0	0	0	0.00129388	0	0	0	0	0	0	0	0	0	0	0	0	0	0	0
ASV1837	Bacteria	Planctomycetota	Planctomycetes	Gemmatales	Gemmataceae	Unclassified	0	0	0	0	0.000991978	0	0	0.000256579	0	0	0	0	0	0	0	0	0	0	0	0
ASV1838	Bacteria	Acidobacteriota	Acidobacteriae	Terriglobales	Unclassified	Unclassified	0	0	0	0	0.000560683	0	0.000272671	0.000366542	0	0	0	0	0	0	0	0	0	0	0	0
ASV1839	Bacteria	Acidobacteriota	Acidobacteriae	Terriglobales	Unclassified	Unclassified	0	0	0	0	0.000560683	0	0	0.000623121	0	0	0	0	0	0	0	0	0	0	0	0
ASV1840	Bacteria	Acidobacteriota	Acidobacteriae	Subgroup 2	Unclassified	Unclassified	0	0	0	0	0	0.00130913	0	0	0	0	0	0	0	0	0	0	0	0	0	0
ASV1842	Bacteria	Actinomycetota	Actinobacteria	Micromonosporales	Micromonosporaceae	Luedemannella	0	0	0	0	0	0.00130913	0	0	0	0	0	0	0	0	0	0	0	0	0	0
ASV1843	Bacteria	Pseudomonadota	Gammaproteobacteria	Burkholderiales	Nitrosomonadaceae	IS-44	0	0	0	0	0	0	0.00116859	0	0	0	0	0	0	0	0	0	0	0	0	0
ASV1844	Bacteria	Methylomirabilota	Methylomirabilia	Rokubacteriales	Unclassified	Unclassified	0	0	0	0	0	0	0.00116859	0	0	0	0	0	0	0	0	0	0	0	0	0
ASV1845	Bacteria	Actinomycetota	Actinobacteria	Micrococcales	Micrococcaceae	Pseudarthrobacter	0	0	0	0	0	0	0.00116859	0	0	0	0	0	0.000620887	0	0.00237229	0	0	0.000455803	0.000409731	0.0187417
ASV1846	Bacteria	Gemmatimonadota	Gemmatimonadia	Gemmatimonadales	Gemmatimonadaceae	Unclassified	0	0	0	0	0	0	0.00116859	0	0	0	0	0	0	0	0	0	0	0	0	0
ASV1847	Bacteria	Acidobacteriota	Acidobacteriae	Solibacterales	Solibacteraceae	Candidatus Solibacter	0	0	0	0	0	0	0.000701153	0.00043985	0	0	0	0	0	0	0	0	0	0	0	0
ASV1848	Bacteria	Pseudomonadota	Gammaproteobacteria	Burkholderiales	Comamonadaceae	Rhizobacter	0	0	0	0	0	0	0	0.00109963	0	0	0	0	0	0	0	0	0	0	0	0
ASV1849	Bacteria	Bacteroidota	Bacteroidia	Chitinophagales	Chitinophagaceae	Terrimonas	0	0	0	0	0	0	0	0.00109963	0	0	0	0	0	0.000463517	0	0	0	0.000553476	0	0
ASV1850	Bacteria	Acidobacteriota	Blastocatellia	Pyrinomonadales	Pyrinomonadaceae	Unclassified	0	0	0	0	0	0	0	0.00109963	0	0	0	0	0	0	0	0	0	0	0	0
ASV1851	Bacteria	Planctomycetota	Planctomycetes	Gemmatales	Gemmataceae	Unclassified	0	0	0	0	0	0	0	0.00109963	0	0	0	0	0	0	0	0	0	0	0	0
ASV1852	Bacteria	Planctomycetota	BD7-11	Unclassified	Unclassified	Unclassified	0.00074241	0	0	0	0	0	0	0	0	0	0	0	0	0	0	0	0	0	0	0
ASV1853	Bacteria	Chloroflexota	JG30-KF-CM66	Unclassified	Unclassified	Unclassified	0.00074241	0	0	0	0	0	0	0	0	0	0	0	0	0	0	0	0	0	0	0
ASV1854	Bacteria	Pseudomonadota	Gammaproteobacteria	Burkholderiales	Nitrosomonadaceae	MND1	0.00074241	0	0	0	0	0	0	0	0	0	0	0	0	0	0	0	0	0	0	0
ASV1855	Bacteria	Planctomycetota	Planctomycetes	Planctomycetales	Unclassified	Unclassified	0.00074241	0	0	0	0	0	0	0	0	0	0	0	0	0	0	0	0	0	0	0
ASV1856	Bacteria	Chloroflexota	Gitt-GS-136	Unclassified	Unclassified	Unclassified	0.00074241	0	0	0	0	0	0	0	0	0	0	0	0	0	0	0	0	0	0	0
ASV1857	Bacteria	Verrucomicrobiota	Verrucomicrobiia	Chthoniobacterales	Chthoniobacteraceae	Candidatus Udaeobacter	0.00074241	0	0	0	0	0	0	0	0	0	0	0	0	0	0	0	0	0	0	0
ASV1858	Bacteria	Acidobacteriota	Holophagae	Subgroup 7	Unclassified	Unclassified	0.00074241	0	0	0	0	0	0	0	0	0	0	0	0	0	0	0	0	0	0	0
ASV1859	Bacteria	Verrucomicrobiota	Verrucomicrobiia	Chthoniobacterales	Chthoniobacteraceae	Candidatus Udaeobacter	0.00074241	0	0	0	0	0	0	0	0	0	0	0	0	0	0	0	0	0	0	0
ASV1860	Bacteria	Gemmatimonadota	Gemmatimonadia	Gemmatimonadales	Gemmatimonadaceae	Unclassified	0.000486406	0	0.000189717	0.000176286	0	0	0	0	0	0	0	0	0	0	0	0	0	0	0	0
ASV1861	Bacteria	Methylomirabilota	Methylomirabilia	Rokubacteriales	Unclassified	Unclassified	0.000486406	0	0.000379435	0	0	0	0	0	0	0	0	0	0	0	0	0	0	0	0	0
ASV1862	Bacteria	Acidobacteriota	Acidobacteriae	Subgroup 12	Unclassified	Unclassified	0.000384005	0	0.000265604	0.0002468	0	0	0	0	0	0	0	0	0	0	0	0	0	0	0	0
ASV1863	Bacteria	Acidobacteriota	Vicinamibacteria	Subgroup 17	Unclassified	Unclassified	0.000230403	0	0.000493265	0	0	0	0.000116859	0.000146617	0	0	0	0	0	0	0	0	0	0	0	0
ASV1864	Bacteria	Acidobacteriota	Vicinamibacteria	Vicinamibacterales	Unclassified	Unclassified	0	0.00132699	0	0	0	0	0	0	0	0	0	0	0	0	0	0	0	0	0	0
ASV1865	Bacteria	RCP2-54	Unclassified	Unclassified	Unclassified	Unclassified	0	0.00132699	0	0	0	0	0	0	0	0	0	0	0	0	0	0	0	0	0	0
ASV1866	Bacteria	Pseudomonadota	Gammaproteobacteria	Burkholderiales	Oxalobacteraceae	Unclassified	0	0	0.00110036	0	0	0	0	0	0	0	0	0	0	0	0	0	0	0	0	0
ASV1867	Bacteria	Chloroflexota	AD3	Unclassified	Unclassified	Unclassified	0	0	0.00110036	0	0	0	0	0	0	0	0	0	0	0	0	0	0	0	0	0
ASV1868	Bacteria	Pseudomonadota	Gammaproteobacteria	Burkholderiales	Nitrosomonadaceae	MND1	0	0	0.00110036	0	0	0	0	0	0	0	0	0	0	0	0	0	0	0	0	0
ASV1869	Bacteria	Planctomycetota	Phycisphaerae	Tepidisphaerales	WD2101 soil group	Unclassified	0	0	0.00110036	0	0	0	0	0	0	0	0	0	0	0	0	0	0	0	0	0
ASV1870	Bacteria	Myxococcota	Polyangiia	Polyangiales	Polyangiaceae	Pajaroellobacter	0	0	0.00110036	0	0	0	0	0	0	0	0	0	0	0	0	0	0	0	0	0
ASV1871	Bacteria	Chloroflexota	AD3	Unclassified	Unclassified	Unclassified	0	0	0.00110036	0	0	0	0	0	0	0	0	0	0	0	0	0	0	0	0	0
ASV1873	Bacteria	Acidobacteriota	Holophagae	Subgroup 7	Unclassified	Unclassified	0	0	0.000531208	0.000528858	0	0	0	0	0	0	0	0	0	0	0	0	0	0	0	0
ASV1874	Bacteria	Pseudomonadota	Alphaproteobacteria	Hyphomicrobiales	Xanthobacteraceae	Rhodoplanes	0	0	0.000417378	0.00063463	0	0	0	0	0	0	0	0	0	0	0	0	0	0	0	0
ASV1875	Bacteria	Chloroflexota	AD3	Unclassified	Unclassified	Unclassified	0	0	0.000341491	0.000705144	0	0	0	0	0	0	0	0	0	0	0	0	0	0	0	0
ASV1876	Bacteria	Pseudomonadota	Alphaproteobacteria	Hyphomicrobiales	Xanthobacteraceae	Unclassified	0	0	0	0.00102246	0	0	0	0	0	0	0	0	0	0	0	0	0	0	0	0
ASV1877	Bacteria	Chloroflexota	Dehalococcoidia	S085	Unclassified	Unclassified	0	0	0	0.00102246	0	0	0	0	0	0	0	0	0	0	0	0	0	0	0	0
ASV1878	Bacteria	Gemmatimonadota	Gemmatimonadia	Gemmatimonadales	Gemmatimonadaceae	Unclassified	0	0	0	0.00102246	0	0	0	0	0	0	0	0	0	0	0	0	0	0	0	0
ASV1879	Bacteria	Chloroflexota	TK10	Unclassified	Unclassified	Unclassified	0	0	0	0.00102246	0	0	0	0	0	0	0	0	0	0	0	0	0	0	0	0
ASV1880	Bacteria	Chloroflexota	Chloroflexia	Thermomicrobiales	AKYG1722	Unclassified	0	0	0	0.00102246	0	0	0	0	0	0	0	0	0	0	0	0	0	0	0	0
ASV1881	Bacteria	Acidobacteriota	Vicinamibacteria	Subgroup 17	Unclassified	Unclassified	0	0	0	0.00102246	0	0	0	0	0	0	0	0	0	0	0	0	0	0	0	0
ASV1882	Bacteria	Gemmatimonadota	Gemmatimonadia	Gemmatimonadales	Gemmatimonadaceae	Unclassified	0	0	0	0.00102246	0	0	0	0	0	0	0	0	0	0	0	0	0	0	0	0
ASV1883	Bacteria	Actinomycetota	Actinobacteria	Micrococcales	Micrococcaceae	Pseudarthrobacter	0	0	0	0.00102246	0	0	0	0	0	0	0	0	0	0	0	0	0	0	0	0
ASV1884	Bacteria	Chloroflexota	TK10	Unclassified	Unclassified	Unclassified	0	0	0	0.00102246	0	0	0	0	0	0	0	0	0	0	0	0	0	0	0	0
ASV1885	Bacteria	Pseudomonadota	Gammaproteobacteria	Salinisphaerales	Nevskiaceae	Stenotrophobium	0	0	0	0.00102246	0	0	0	0	0	0	0	0	0	0	0	0	0	0	0	0
ASV1886	Bacteria	Acidobacteriota	Acidobacteriae	Subgroup 2	Unclassified	Unclassified	0	0	0	0.000669887	0	0.000436376	0	0	0	0	0	0	0	0	0	0	0	0	0	0
ASV1887	Bacteria	Pseudomonadota	Gammaproteobacteria	Burkholderiales	Oxalobacteraceae	Massilia	0	0	0	0	0.00125075	0	0	0	0	0	0	0	0	0	0	0	0	0	0	0
ASV1888	Bacteria	Methylomirabilota	Methylomirabilia	Rokubacteriales	Unclassified	Unclassified	0	0	0	0	0.00125075	0	0	0	0	0	0	0	0	0	0	0	0	0	0	0
ASV1889	Bacteria	Actinomycetota	MB-A2-108	Unclassified	Unclassified	Unclassified	0	0	0	0	0.00125075	0	0	0	0	0	0	0	0	0	0	0	0	0	0	0
ASV1890	Bacteria	Pseudomonadota	Alphaproteobacteria	Dongiales	Dongiaceae	Dongia	0	0	0	0	0.00125075	0	0	0	0	0	0	0	0	0	0	0	0	0	0	0
ASV1891	Bacteria	Bacteroidota	Bacteroidia	Chitinophagales	Chitinophagaceae	Heliimonas	0	0	0	0	0.00125075	0	0	0	0	0	0	0	0	0	0	0	0	0	0	0
ASV1892	Bacteria	Bacillota	Bacilli	Bacillales	Bacillaceae	Ferdinandcohnia	0	0	0	0	0.00125075	0	0	0	0	0	0	0	0	0	0	0	0	0	0	0
ASV1893	Bacteria	Thermodesulfobacteriota	Unclassified	Unclassified	Unclassified	Unclassified	0	0	0	0	0.00125075	0	0	0	0	0	0	0	0	0	0	0	0	0	0	0
ASV1894	Bacteria	Pseudomonadota	Alphaproteobacteria	Hyphomicrobiales	Xanthobacteraceae	Unclassified	0	0	0	0	0.000646942	0	0.000350577	0.000183271	0	0	0	0	0	0	0	0	0	0.000455803	0	0
ASV1895	Bacteria	Pseudomonadota	Alphaproteobacteria	Hyphomicrobiales	Xanthobacteraceae	Unclassified	0	0	0	0	0.000215647	0	0.000545341	0.000366542	0	0	0	0	0	0	0	0	0	0	0	0
ASV1896	Bacteria	Pseudomonadota	Alphaproteobacteria	Reyranellales	Reyranellaceae	Reyranella	0	0	0	0	0	0.00126549	0	0	0	0	0	0	0	0	0	0	0	0	0	0
ASV1897	Bacteria	Acidobacteriota	Vicinamibacteria	Vicinamibacterales	Unclassified	Unclassified	0	0	0	0	0	0.00126549	0	0	0	0	0	0	0	0	0	0	0	0	0	0
ASV1898	Bacteria	Pseudomonadota	Gammaproteobacteria	WD260	Unclassified	Unclassified	0	0	0	0	0	0.00126549	0	0	0	0	0	0	0	0	0	0	0	0	0	0
ASV1899	Bacteria	Pseudomonadota	Gammaproteobacteria	Burkholderiales	Oxalobacteraceae	Massilia	0	0	0	0	0	0.00126549	0	0	0	0	0	0	0	0	0	0	0	0	0	0
ASV1900	Bacteria	Pseudomonadota	Alphaproteobacteria	Micropepsales	Micropepsaceae	Unclassified	0	0	0	0	0	0.00126549	0	0	0	0	0	0	0	0	0	0	0	0	0	0
ASV1901	Bacteria	Pseudomonadota	Alphaproteobacteria	Incertae Sedis	Incertae Sedis	Hypericibacter	0	0	0	0	0	0.00126549	0	0	0	0	0	0	0	0	0	0	0	0	0	0
ASV1902	Bacteria	Acidobacteriota	Acidobacteriae	Subgroup 2	Unclassified	Unclassified	0	0	0	0	0	0.00126549	0	0	0	0	0	0	0	0	0	0	0	0	0	0
ASV1903	Bacteria	Pseudomonadota	Gammaproteobacteria	Lysobacterales	Rhodanobacteraceae	Rhodanobacter	0	0	0	0	0	0.00126549	0	0	0	0	0	0	0	0	0	0	0	0	0	0
ASV1904	Bacteria	Abditibacteriota	Abditibacteriia	Abditibacteriales	Abditibacteriaceae	Abditibacterium	0	0	0	0	0	0.000785477	0.000233718	0.000183271	0	0	0	0	0	0	0.000948917	0.000786287	0.000644621	0	0	0.000463576
ASV1905	Bacteria	Actinomycetota	Thermoleophilia	Gaiellales	Unclassified	Unclassified	0	0	0	0	0	0.000349101	0.000350577	0.00043985	0	0	0	0	0	0	0	0	0	0	0	0
ASV1906	Bacteria	Gemmatimonadota	Gemmatimonadia	Gemmatimonadales	Gemmatimonadaceae	Unclassified	0	0	0	0	0	0	0.00112964	0	0	0	0	0	0	0	0	0	0	0	0	0
ASV1907	Bacteria	Pseudomonadota	Gammaproteobacteria	Burkholderiales	Nitrosomonadaceae	MND1	0	0	0	0	0	0	0.00112964	0	0	0	0	0	0	0	0	0	0	0	0	0
ASV1908	Bacteria	Nitrospirota	Nitrospiria	Nitrospirales	Nitrospiraceae	Nitrospira	0	0	0	0	0	0	0.00112964	0	0	0	0	0	0	0	0	0	0	0	0	0
ASV1909	Bacteria	Pseudomonadota	Gammaproteobacteria	Burkholderiales	Nitrosomonadaceae	GOUTA6	0	0	0	0	0	0	0.00112964	0	0	0	0	0	0	0	0	0	0	0	0	0
ASV1910	Bacteria	Pseudomonadota	Alphaproteobacteria	Hyphomicrobiales	Rhizobiaceae	Pseudaminobacter	0	0	0	0	0	0	0.00112964	0	0	0	0	0	0	0	0	0	0	0	0	0
ASV1911	Bacteria	Methylomirabilota	Methylomirabilia	Rokubacteriales	Unclassified	Unclassified	0	0	0	0	0	0	0	0.00106297	0	0	0	0	0	0	0	0	0	0	0	0
ASV1912	Bacteria	Myxococcota	bacteriap25	Unclassified	Unclassified	Unclassified	0	0	0	0	0	0	0	0.00106297	0	0	0	0	0	0	0	0	0	0	0	0
ASV1913	Bacteria	Gemmatimonadota	Gemmatimonadia	Gemmatimonadales	Gemmatimonadaceae	Gemmatimonas	0	0	0	0	0	0	0	0.00106297	0	0	0	0	0	0	0	0	0	0	0	0
ASV1914	Bacteria	Nitrospirota	Nitrospiria	Nitrospirales	Nitrospiraceae	Nitrospira	0	0	0	0	0	0	0	0.00106297	0	0	0	0	0	0	0	0	0	0	0	0
ASV1916	Bacteria	Nitrospirota	Nitrospiria	Nitrospirales	Nitrospiraceae	Nitrospira	0	0	0	0	0	0	0	0.00106297	0	0	0	0	0	0	0	0	0	0	0	0
ASV1917	Bacteria	Chloroflexota	Ktedonobacteria	Ktedonobacterales	Ktedonobacteraceae	JG30a-KF-32	0.000716809	0	0	0	0	0	0	0	0	0	0	0	0	0	0	0	0	0	0	0
ASV1918	Bacteria	Actinomycetota	Acidimicrobiia	Acidimicrobiales	Acidimicrobiaceae	Acidiferrimicrobium	0.000716809	0	0	0	0	0	0	0	0	0	0	0	0	0	0	0	0	0	0	0
ASV1919	Bacteria	Chloroflexota	AD3	Unclassified	Unclassified	Unclassified	0.000716809	0	0	0	0	0	0	0	0	0	0	0	0	0	0	0	0	0	0	0
ASV1920	Bacteria	Planctomycetota	Planctomycetes	Gemmatales	Gemmataceae	Unclassified	0.000716809	0	0	0	0	0	0	0	0	0	0	0	0	0	0	0	0	0	0	0
ASV1921	Bacteria	Pseudomonadota	Gammaproteobacteria	Burkholderiales	Nitrosomonadaceae	IS-44	0.000716809	0	0	0	0	0	0	0	0	0	0	0	0	0	0	0	0	0	0	0
ASV1922	Bacteria	Acidobacteriota	Acidobacteriae	Subgroup 2	Unclassified	Unclassified	0.000716809	0	0	0	0	0	0	0	0	0	0	0	0	0	0	0	0	0	0	0
ASV1923	Bacteria	Myxococcota	Myxococcia	Myxococcales	Myxococcaceae	P3OB-42	0.000716809	0	0	0	0	0	0	0	0	0	0	0	0	0	0	0	0	0	0	0
ASV1924	Bacteria	Pseudomonadota	Gammaproteobacteria	Salinisphaerales	Nevskiaceae	Polycyclovorans	0.000716809	0	0	0	0	0	0	0	0	0	0	0	0	0	0	0	0	0	0	0
ASV1925	Bacteria	Acidobacteriota	Holophagae	Subgroup 7	Unclassified	Unclassified	0.000716809	0	0	0	0	0	0	0	0	0	0	0	0	0	0	0	0	0	0	0
ASV1926	Bacteria	Unclassified	Unclassified	Unclassified	Unclassified	Unclassified	0.000563207	0	0	0.000211543	0	0	0	0	0	0	0	0	0	0	0	0	0	0	0	0
ASV1927	Bacteria	Pseudomonadota	Gammaproteobacteria	Salinisphaerales	Nevskiaceae	Polycyclovorans	0.000460806	0	0.000189717	0.000176286	0	0	0	0	0	0	0	0	0	0	0	0	0	0	0	0
ASV1928	Bacteria	Pseudomonadota	Alphaproteobacteria	Hyphomicrobiales	Beijerinckiaceae	Unclassified	0.000384005	0.000594857	0	0	0	0	0	0	0	0	0	0	0	0	0	0	0	0	0	0
ASV1929	Bacteria	Acidobacteriota	Acidobacteriae	Terriglobales	Acidobacteriaceae (Subgroup 1)	Granulicella	0.000332804	0	0	0.000528858	0	0	0	0	0	0	0	0	0	0	0	0	0	0	0	0
ASV1930	Bacteria	Actinomycetota	Thermoleophilia	Solirubrobacterales	Solirubrobacteraceae	Unclassified	0	0.00128123	0	0	0	0	0	0	0	0	0	0	0	0	0	0	0	0	0	0
ASV1931	Bacteria	Chloroflexota	P2-11E	Unclassified	Unclassified	Unclassified	0	0.00128123	0	0	0	0	0	0	0	0	0	0	0	0	0	0	0	0	0	0
ASV1932	Bacteria	Pseudomonadota	Gammaproteobacteria	Burkholderiales	Nitrosomonadaceae	Ellin6067	0	0.00128123	0	0	0	0	0	0	0	0	0	0	0	0	0	0	0	0	0	0
ASV1933	Bacteria	Pseudomonadota	Alphaproteobacteria	Hyphomicrobiales	Xanthobacteraceae	Unclassified	0	0.00128123	0	0	0	0	0	0	0	0	0	0	0	0	0	0	0	0	0	0
ASV1934	Bacteria	Actinomycetota	Actinobacteria	0319-7L14	Unclassified	Unclassified	0	0.00128123	0	0	0	0	0	0	0	0	0	0	0	0	0	0	0	0	0	0
ASV1935	Bacteria	Nitrospirota	Nitrospiria	Nitrospirales	Nitrospiraceae	Nitrospira	0	0.00128123	0	0	0	0	0	0	0	0	0	0	0	0	0	0	0	0	0	0
ASV1936	Bacteria	Planctomycetota	Planctomycetes	Gemmatales	Gemmataceae	Unclassified	0	0.00128123	0	0	0	0	0	0	0	0	0	0	0	0	0	0	0	0	0	0
ASV1937	Bacteria	Gemmatimonadota	Gemmatimonadia	Gemmatimonadales	Gemmatimonadaceae	Unclassified	0	0.00128123	0	0	0	0	0	0	0	0	0	0	0	0	0	0	0	0	0	0
ASV1938	Bacteria	Acidobacteriota	Vicinamibacteria	Vicinamibacterales	Unclassified	Unclassified	0	0.00128123	0	0	0	0	0	0	0	0	0	0	0	0	0	0	0	0	0	0
ASV1939	Bacteria	Acidobacteriota	Thermoanaerobaculia	Thermoanaerobaculales	Thermoanaerobaculaceae	Subgroup 10	0	0	0.00106242	0	0	0	0	0	0	0	0	0	0	0	0	0	0	0	0	0
ASV1940	Bacteria	Actinomycetota	Thermoleophilia	Gaiellales	Unclassified	Unclassified	0	0	0.00106242	0	0	0	0	0	0	0	0	0	0	0	0	0	0	0	0	0
ASV1941	Bacteria	Actinomycetota	Thermoleophilia	Solirubrobacterales	Solirubrobacteraceae	Conexibacter	0	0	0.00106242	0	0	0	0	0	0	0	0	0	0	0	0	0	0	0	0	0
ASV1942	Bacteria	Gemmatimonadota	Gemmatimonadia	Gemmatimonadales	Gemmatimonadaceae	Gemmatimonas	0	0	0.00106242	0	0	0	0	0	0	0	0	0	0	0	0	0	0	0	0	0
ASV1943	Bacteria	Pseudomonadota	Gammaproteobacteria	Burkholderiales	Nitrosomonadaceae	Ellin6067	0	0	0.00106242	0	0	0	0	0	0	0	0	0	0	0	0	0	0	0	0	0
ASV1944	Bacteria	Gemmatimonadota	Gemmatimonadia	Gemmatimonadales	Gemmatimonadaceae	Gemmatimonas	0	0	0.00106242	0	0	0	0	0	0	0	0	0	0	0	0	0	0	0	0	0
ASV1945	Bacteria	Actinomycetota	Actinobacteria	Catenulisporales	Actinospicaceae	Unclassified	0	0	0.00106242	0	0	0	0	0	0	0	0	0	0	0	0	0	0	0	0	0
ASV1946	Bacteria	Chloroflexota	Dehalococcoidia	S085	Unclassified	Unclassified	0	0	0.00106242	0	0	0	0	0	0	0	0	0	0	0	0	0	0	0	0	0
ASV1947	Bacteria	Planctomycetota	BD7-11	Unclassified	Unclassified	Unclassified	0	0	0.000379435	0.00063463	0	0	0	0	0	0	0	0	0	0	0	0	0	0	0	0
ASV1948	Bacteria	Chloroflexota	P2-11E	Unclassified	Unclassified	Unclassified	0	0	0	0.000987202	0	0	0	0	0	0	0	0	0	0	0	0	0	0	0	0
ASV1949	Bacteria	Acidobacteriota	Vicinamibacteria	Vicinamibacterales	Unclassified	Unclassified	0	0	0	0.000987202	0	0	0	0	0	0	0	0	0	0	0	0	0	0	0	0
ASV1950	Bacteria	Verrucomicrobiota	Verrucomicrobiia	Chthoniobacterales	Chthoniobacteraceae	Candidatus Udaeobacter	0	0	0	0.000987202	0	0	0	0	0	0	0	0	0	0	0	0	0	0	0	0
ASV1951	Bacteria	Chloroflexota	TK10	Unclassified	Unclassified	Unclassified	0	0	0	0.000987202	0	0	0	0	0	0	0	0	0	0	0	0	0	0	0	0
ASV1952	Bacteria	Chloroflexota	Ktedonobacteria	Ktedonobacterales	Ktedonobacteraceae	BacC-u-018	0	0	0	0.000987202	0	0	0	0	0	0	0	0	0	0	0	0	0	0	0	0
ASV1953	Bacteria	Pseudomonadota	Gammaproteobacteria	Lysobacterales	Rhodanobacteraceae	Rhodanobacter	0	0	0	0.000987202	0	0	0	0	0	0	0	0	0	0	0	0	0	0	0	0
ASV1954	Bacteria	Pseudomonadota	Gammaproteobacteria	Burkholderiales	Nitrosomonadaceae	IS-44	0	0	0	0.000987202	0	0	0	0	0	0	0	0	0	0	0	0	0	0	0	0
ASV1955	Bacteria	Acidobacteriota	Acidobacteriae	Bryobacterales	Bryobacteraceae	Bryobacter	0	0	0	0	0.00120763	0	0	0	0	0	0	0	0	0	0	0	0	0	0	0
ASV1956	Bacteria	Myxococcota	Myxococcia	Myxococcales	Myxococcaceae	Unclassified	0	0	0	0	0.00120763	0	0	0	0	0	0	0	0	0	0	0	0	0	0	0
ASV1957	Bacteria	Pseudomonadota	Gammaproteobacteria	Burkholderiales	SC-I-84	Unclassified	0	0	0	0	0.00120763	0	0	0	0	0	0	0	0	0	0	0	0	0	0	0
ASV1958	Bacteria	Pseudomonadota	Gammaproteobacteria	Gammaproteobacteria Incertae Sedis	Unknown Family	Acidibacter	0	0	0	0	0.00120763	0	0	0	0	0	0	0	0	0	0	0	0	0	0	0
ASV1959	Bacteria	Acidobacteriota	Blastocatellia	Pyrinomonadales	Pyrinomonadaceae	Unclassified	0	0	0	0	0.00120763	0	0	0	0	0	0	0	0	0	0	0	0	0	0	0
ASV1960	Bacteria	Gemmatimonadota	Gemmatimonadia	Gemmatimonadales	Gemmatimonadaceae	Unclassified	0	0	0	0	0.00120763	0	0	0	0	0	0	0	0	0	0	0	0	0	0	0
ASV1961	Bacteria	Nitrospirota	Nitrospiria	Nitrospirales	Nitrospiraceae	Nitrospira	0	0	0	0	0.000474424	0	0.000350577	0.000293234	0	0	0	0	0	0	0	0	0	0	0	0
ASV1962	Bacteria	Pseudomonadota	Alphaproteobacteria	Elsterales	Unclassified	Unclassified	0	0	0	0	0.000474424	0	0	0.000623121	0	0	0	0	0	0	0	0	0	0	0	0
ASV1963	Bacteria	Pseudomonadota	Gammaproteobacteria	Burkholderiales	Nitrosomonadaceae	Ellin6067	0	0	0	0	0	0.00122185	0	0	0	0	0	0	0	0	0	0	0	0	0	0
ASV1964	Bacteria	Actinomycetota	Acidimicrobiia	Microtrichales	Unclassified	Unclassified	0	0	0	0	0	0.00122185	0	0	0	0	0	0	0	0	0	0	0	0	0	0
ASV1965	Bacteria	Bacteroidota	Bacteroidia	Chitinophagales	Chitinophagaceae	Terrimonas	0	0	0	0	0	0.00122185	0	0	0	0	0	0	0	0	0	0	0	0	0	0
ASV1966	Bacteria	Actinomycetota	Actinobacteria	Micromonosporales	Micromonosporaceae	Luedemannella	0	0	0	0	0	0.00122185	0	0	0	0	0	0	0	0	0	0	0	0	0	0
ASV1967	Bacteria	Pseudomonadota	Gammaproteobacteria	Lysobacterales	Rhodanobacteraceae	Dokdonella	0	0	0	0	0	0.00122185	0	0	0	0	0	0	0	0	0	0	0	0	0	0
ASV1968	Bacteria	Gemmatimonadota	Gemmatimonadia	Gemmatimonadales	Gemmatimonadaceae	Unclassified	0	0	0	0	0	0	0.00109068	0	0	0	0	0	0	0	0	0	0	0	0	0
ASV1969	Bacteria	Pseudomonadota	Gammaproteobacteria	Burkholderiales	Nitrosomonadaceae	MND1	0	0	0	0	0	0	0.000584294	0.000476505	0	0	0	0	0	0	0	0	0	0	0	0
ASV1970	Bacteria	Actinomycetota	Thermoleophilia	Gaiellales	Unclassified	Unclassified	0	0	0	0	0	0	0.000428482	0.000623121	0	0	0	0	0	0	0	0	0	0	0	0
ASV1971	Bacteria	Pseudomonadota	Gammaproteobacteria	PLTA13	Unclassified	Unclassified	0	0	0	0	0	0	0	0.00102632	0	0	0	0	0	0	0	0	0	0	0	0
ASV1972	Bacteria	Verrucomicrobiota	Verrucomicrobiia	S-BQ2-57 soil group	Unclassified	Unclassified	0	0	0	0	0	0	0	0.00102632	0	0	0	0	0	0	0	0	0	0	0	0
ASV1973	Bacteria	Pseudomonadota	Alphaproteobacteria	Incertae Sedis	Incertae Sedis	Hypericibacter	0	0	0	0	0	0	0	0.00102632	0	0	0	0	0	0	0	0	0	0	0	0
ASV1974	Bacteria	Planctomycetota	Planctomycetes	Pirellulales	Pirellulaceae	Unclassified	0.000691209	0	0	0	0	0	0	0	0	0	0	0	0	0	0	0	0	0	0	0
ASV1975	Bacteria	Verrucomicrobiota	Verrucomicrobiia	Pedosphaerales	Pedosphaeraceae	Unclassified	0.000691209	0	0	0	0	0	0	0	0	0	0	0	0	0	0	0	0	0	0	0
ASV1976	Bacteria	Gemmatimonadota	Gemmatimonadia	Gemmatimonadales	Gemmatimonadaceae	Unclassified	0.000691209	0	0	0	0	0	0	0	0	0	0	0	0	0	0	0	0	0	0	0
ASV1977	Bacteria	Unclassified	Unclassified	Unclassified	Unclassified	Unclassified	0.000691209	0	0	0	0	0	0	0	0	0	0	0	0	0	0	0	0	0	0	0
ASV1978	Bacteria	Chloroflexota	TK10	Unclassified	Unclassified	Unclassified	0.000691209	0	0	0	0	0	0	0	0	0	0	0	0	0	0	0	0	0	0	0
ASV1979	Bacteria	Acidobacteriota	Acidobacteriae	Bryobacterales	Bryobacteraceae	Bryobacter	0.000384005	0	0	0.000423086	0	0	0	0	0	0	0	0	0	0	0	0	0	0	0	0
ASV1980	Bacteria	Chloroflexota	Unclassified	Unclassified	Unclassified	Unclassified	0.000384005	0	0.000189717	0.0002468	0	0	0	0	0	0	0	0	0	0	0	0	0	0	0	0
ASV1981	Bacteria	Pseudomonadota	Gammaproteobacteria	Burkholderiales	A21b	Unclassified	0.000358405	0	0.000189717	0.000282058	0	0	0	0	0	0	0	0	0	0	0	0	0	0	0	0
ASV1982	Bacteria	Chloroflexota	AD3	Unclassified	Unclassified	Unclassified	0	0.00123547	0	0	0	0	0	0	0	0	0	0	0	0	0	0	0	0	0	0
ASV1983	Bacteria	Planctomycetota	Planctomycetes	Isosphaerales	Isosphaeraceae	Aquisphaera	0	0.00123547	0	0	0	0	0	0	0	0	0	0	0	0	0	0	0	0	0	0
ASV1984	Bacteria	Unclassified	Unclassified	Unclassified	Unclassified	Unclassified	0	0.00123547	0	0	0	0	0	0	0	0	0	0	0	0	0	0	0	0	0	0
ASV1985	Bacteria	Acidobacteriota	Holophagae	Subgroup 7	Unclassified	Unclassified	0	0.00123547	0	0	0	0	0	0	0	0	0	0	0	0	0	0	0	0	0	0
ASV1986	Bacteria	Chloroflexota	Ktedonobacteria	B12-WMSP1	Unclassified	Unclassified	0	0.00123547	0	0	0	0	0	0	0	0	0	0	0	0	0	0	0	0	0	0
ASV1987	Bacteria	Chloroflexota	Ktedonobacteria	Ktedonobacterales	Ktedonobacteraceae	JG30a-KF-32	0	0	0.00102447	0	0	0	0	0	0	0	0	0	0	0	0	0	0	0	0	0
ASV1988	Bacteria	Unclassified	Unclassified	Unclassified	Unclassified	Unclassified	0	0	0.00102447	0	0	0	0	0	0	0	0	0	0	0	0	0	0	0	0	0
ASV1989	Bacteria	Verrucomicrobiota	Verrucomicrobiia	Opitutales	Opitutaceae	Opitutus	0	0	0.00102447	0	0	0	0	0	0	0	0	0	0	0	0	0	0	0	0	0
ASV1990	Bacteria	Chloroflexota	Ktedonobacteria	B12-WMSP1	Unclassified	Unclassified	0	0	0.00102447	0	0	0	0	0	0	0	0	0	0	0	0	0	0	0	0	0
ASV1991	Bacteria	Actinomycetota	Actinobacteria	Streptosporangiales	Thermomonosporaceae	Actinocorallia	0	0	0.00102447	0	0	0	0	0	0	0	0	0	0	0	0	0	0	0	0	0
ASV1992	Bacteria	Chloroflexota	Ktedonobacteria	Ktedonobacterales	Ktedonobacteraceae	BacC-u-018	0	0	0.00102447	0	0	0	0	0	0	0	0	0	0	0	0	0	0	0	0	0
ASV1993	Bacteria	Pseudomonadota	Gammaproteobacteria	Burkholderiales	Comamonadaceae	Unclassified	0	0	0.00102447	0	0	0	0	0	0	0	0	0	0	0	0	0	0	0	0	0
ASV1994	Bacteria	Pseudomonadota	Alphaproteobacteria	Elsterales	Unclassified	Unclassified	0	0	0.00102447	0	0	0	0	0	0	0	0	0	0	0	0	0	0	0	0	0
ASV1995	Bacteria	Chloroflexota	TK10	Unclassified	Unclassified	Unclassified	0	0	0.00102447	0	0	0	0	0	0	0	0	0	0	0	0	0	0	0	0	0
ASV1996	Bacteria	Acidobacteriota	Acidobacteriae	Subgroup 2	Unclassified	Unclassified	0	0	0.00102447	0	0	0	0	0	0	0	0	0	0	0	0	0	0	0	0	0
ASV1997	Bacteria	Chloroflexota	JG30-KF-CM66	Unclassified	Unclassified	Unclassified	0	0	0.00102447	0	0	0	0	0	0	0	0	0	0	0	0	0	0	0	0	0
ASV1998	Bacteria	Acidobacteriota	Acidobacteriae	Subgroup 2	Unclassified	Unclassified	0	0	0.00102447	0	0	0	0	0	0	0	0	0	0	0	0	0	0	0	0	0
ASV1999	Bacteria	Chloroflexota	AD3	Unclassified	Unclassified	Unclassified	0	0	0.00102447	0	0	0	0	0	0	0	0	0	0	0	0	0	0	0	0	0
ASV2000	Bacteria	Chloroflexota	AD3	Unclassified	Unclassified	Unclassified	0	0	0.000379435	0.000599372	0	0	0	0	0	0	0	0	0	0	0	0	0	0	0	0
ASV2001	Bacteria	Actinomycetota	Actinobacteria	Micrococcales	Intrasporangiaceae	Oryzihumus	0	0	0.000227661	0.000740401	0	0	0	0	0	0	0	0	0	0	0	0	0	0	0	0
ASV2002	Bacteria	Myxococcota	Myxococcia	Myxococcales	Anaeromyxobacteraceae	Anaeromyxobacter	0	0	0	0.000951944	0	0	0	0	0	0	0	0	0	0	0	0	0	0	0	0
ASV2003	Bacteria	Actinomycetota	Acidimicrobiia	Acidimicrobiales	Acidimicrobiaceae	Acidiferrimicrobium	0	0	0	0.000951944	0	0	0	0	0	0	0	0	0	0	0	0	0	0	0	0
ASV2004	Bacteria	Gemmatimonadota	Gemmatimonadia	Gemmatimonadales	Gemmatimonadaceae	Gemmatimonas	0	0	0	0.000951944	0	0	0	0	0	0	0	0	0	0	0	0	0	0	0	0
ASV2005	Bacteria	Acidobacteriota	Blastocatellia	Pyrinomonadales	Pyrinomonadaceae	Unclassified	0	0	0	0.000951944	0	0	0	0	0	0	0	0	0	0	0	0	0	0	0	0
ASV2006	Bacteria	Armatimonadota	Chthonomonadia	Chthonomonadales	Chthonomonadaceae	Chthonomonas	0	0	0	0.000951944	0	0	0	0	0	0	0	0	0	0	0	0	0	0	0	0
ASV2007	Bacteria	GAL15	Unclassified	Unclassified	Unclassified	Unclassified	0	0	0	0.000951944	0	0	0	0	0	0	0	0	0	0	0	0	0	0	0	0
ASV2008	Bacteria	Chloroflexota	Ktedonobacteria	Ktedonobacterales	Ktedonobacteraceae	JG30a-KF-32	0	0	0	0.000951944	0	0	0	0	0	0	0	0	0	0	0	0	0	0	0	0
ASV2009	Bacteria	Chloroflexota	P2-11E	Unclassified	Unclassified	Unclassified	0	0	0	0.000951944	0	0	0	0	0	0	0	0	0	0	0	0	0	0	0	0
ASV2010	Bacteria	Chloroflexota	AD3	Unclassified	Unclassified	Unclassified	0	0	0	0.000951944	0	0	0	0	0	0	0	0	0	0	0	0	0	0	0	0
ASV2011	Bacteria	Acidobacteriota	Acidobacteriae	Terriglobales	Koribacteraceae	Candidatus Koribacter	0	0	0	0.000951944	0	0	0	0	0	0	0	0	0	0	0	0	0	0	0	0
ASV2012	Bacteria	Armatimonadota	Chthonomonadia	Chthonomonadales	Unclassified	Unclassified	0	0	0	0.000951944	0	0	0	0	0	0	0	0	0	0	0	0	0	0	0	0
ASV2013	Bacteria	Bacteroidota	Bacteroidia	Chitinophagales	Chitinophagaceae	Unclassified	0	0	0	0	0.0011645	0	0	0	0	0	0	0	0	0	0	0	0	0	0	0
ASV2014	Bacteria	Acidobacteriota	Acidobacteriae	Bryobacterales	Bryobacteraceae	Bryobacter	0	0	0	0	0.0011645	0	0	0	0	0	0	0	0	0	0	0	0	0	0	0
ASV2015	Bacteria	Gemmatimonadota	Gemmatimonadia	Gemmatimonadales	Gemmatimonadaceae	Unclassified	0	0	0	0	0.0011645	0	0	0	0	0	0	0	0	0	0	0	0	0	0	0
ASV2016	Bacteria	Verrucomicrobiota	Verrucomicrobiia	Chthoniobacterales	Chthoniobacteraceae	Candidatus Udaeobacter	0	0	0	0	0.0011645	0	0	0	0	0	0	0	0	0	0	0	0	0	0	0
ASV2017	Bacteria	Gemmatimonadota	Gemmatimonadia	Gemmatimonadales	Gemmatimonadaceae	Unclassified	0	0	0	0	0.0011645	0	0	0	0	0	0	0	0	0	0	0	0	0	0	0
ASV2018	Bacteria	Planctomycetota	Planctomycetes	Gemmatales	Gemmataceae	Gemmata	0	0	0	0	0.0011645	0	0	0	0	0	0	0	0	0	0	0	0	0	0	0
ASV2019	Bacteria	Acidobacteriota	Acidobacteriae	Terriglobales	Unclassified	Unclassified	0	0	0	0	0.0011645	0	0	0	0	0	0	0	0	0	0	0	0	0	0	0
ASV2020	Bacteria	Planctomycetota	Planctomycetes	Gemmatales	Gemmataceae	Unclassified	0	0	0	0	0.000517554	0.000480014	0.000155812	0	0	0	0	0	0	0	0	0	0	0	0	0
ASV2021	Bacteria	Acidobacteriota	Acidobacteriae	Subgroup 2	Unclassified	Unclassified	0	0	0	0	0.000301906	0.000872753	0	0	0	0	0	0	0	0	0	0	0	0	0	0
ASV2022	Bacteria	Actinomycetota	Actinobacteria	Mycobacteriales	Mycobacteriaceae	Mycobacterium	0	0	0	0	0	0.00117822	0	0	0	0	0	0	0	0	0	0	0	0	0	0
ASV2024	Bacteria	Verrucomicrobiota	Verrucomicrobiia	Chthoniobacterales	Chthoniobacteraceae	Candidatus Udaeobacter	0	0	0	0	0	0.00117822	0	0	0	0	0	0	0	0	0	0	0	0	0	0
ASV2025	Bacteria	Acidobacteriota	Acidobacteriae	Subgroup 2	Unclassified	Unclassified	0	0	0	0	0	0.00117822	0	0	0	0	0	0	0	0	0	0	0	0	0	0
ASV2026	Bacteria	Acidobacteriota	Acidobacteriae	Terriglobales	Unclassified	Unclassified	0	0	0	0	0	0.00117822	0	0	0	0	0	0	0	0	0	0	0	0	0	0
ASV2027	Bacteria	Acidobacteriota	Vicinamibacteria	Vicinamibacterales	Unclassified	Unclassified	0	0	0	0	0	0.00117822	0	0	0	0	0	0	0	0	0	0	0	0	0	0
ASV2028	Bacteria	Actinomycetota	Acidimicrobiia	Microtrichales	Ilumatobacteraceae	CL500-29 marine group	0	0	0	0	0	0.00117822	0	0	0	0	0	0	0	0	0	0	0	0	0	0
ASV2030	Bacteria	Pseudomonadota	Alphaproteobacteria	Hyphomicrobiales	A0839	Unclassified	0	0	0	0	0	0	0.00105173	0	0	0	0	0	0	0	0	0	0	0	0	0
ASV2031	Bacteria	Bacteroidota	Bacteroidia	Cytophagales	Microscillaceae	Unclassified	0	0	0	0	0	0	0.00105173	0	0	0	0	0	0	0	0	0	0	0	0	0
ASV2032	Bacteria	Pseudomonadota	Alphaproteobacteria	Elsterales	Unclassified	Unclassified	0	0	0	0	0	0	0.00105173	0	0	0	0	0	0	0	0	0	0	0	0	0
ASV2033	Bacteria	Acidobacteriota	Blastocatellia	Pyrinomonadales	Pyrinomonadaceae	Unclassified	0	0	0	0	0	0	0.00105173	0	0	0	0	0	0	0	0	0	0	0	0	0
ASV2034	Bacteria	Methylomirabilota	Methylomirabilia	Rokubacteriales	Unclassified	Unclassified	0	0	0	0	0	0	0.00105173	0	0	0	0	0	0	0	0	0	0	0	0	0
ASV2035	Bacteria	Acidobacteriota	Vicinamibacteria	Subgroup 17	Unclassified	Unclassified	0	0	0	0	0	0	0.00105173	0	0	0	0	0	0	0	0	0	0	0	0	0
ASV2036	Bacteria	Latescibacterota	Unclassified	Unclassified	Unclassified	Unclassified	0	0	0	0	0	0	0.00105173	0	0	0	0	0	0	0	0	0	0	0	0	0
ASV2037	Bacteria	Myxococcota	Polyangiia	Polyangiales	Phaselicystaceae	Phaselicystis	0	0	0	0	0	0	0.00105173	0	0	0	0	0	0	0	0	0	0	0	0	0
ASV2039	Bacteria	Planctomycetota	Planctomycetes	Planctomycetales	Unclassified	Unclassified	0	0	0	0	0	0	0	0.000989664	0	0	0	0	0	0	0	0	0	0	0	0
ASV2040	Bacteria	Actinomycetota	Actinobacteria	Mycobacteriales	Mycobacteriaceae	Mycobacterium	0	0	0	0	0	0	0	0.000989664	0	0	0	0	0	0	0	0	0	0	0	0
ASV2041	Bacteria	Methylomirabilota	Methylomirabilia	Rokubacteriales	Unclassified	Unclassified	0	0	0	0	0	0	0	0.000989664	0	0	0	0	0	0	0	0	0	0	0	0
ASV2042	Bacteria	Actinomycetota	Actinobacteria	Streptosporangiales	Thermomonosporaceae	Actinomadura	0	0	0	0	0	0	0	0.000989664	0	0	0	0	0	0	0	0	0	0	0	0
ASV2043	Bacteria	Myxococcota	bacteriap25	Unclassified	Unclassified	Unclassified	0	0	0	0	0	0	0	0.000989664	0	0	0	0	0	0	0	0	0	0	0	0
ASV2044	Bacteria	Chloroflexota	Ktedonobacteria	B12-WMSP1	Unclassified	Unclassified	0.000665609	0	0	0	0	0	0	0	0	0	0	0	0	0	0	0	0	0	0	0
ASV2045	Bacteria	Planctomycetota	Planctomycetes	Gemmatales	Gemmataceae	Unclassified	0.000665609	0	0	0	0	0	0	0	0	0	0	0	0	0	0	0	0	0	0	0
ASV2046	Bacteria	Patescibacteria	Parcubacteria	Candidatus Nomurabacteria	Unclassified	Unclassified	0.000665609	0	0	0	0	0	0	0	0	0	0	0	0	0	0	0	0	0	0	0
ASV2047	Bacteria	Verrucomicrobiota	Verrucomicrobiia	Chthoniobacterales	Chthoniobacteraceae	Candidatus Udaeobacter	0.000665609	0	0	0	0	0	0	0	0	0	0	0	0	0	0	0	0	0	0	0
ASV2048	Bacteria	Pseudomonadota	Gammaproteobacteria	Burkholderiales	Nitrosomonadaceae	IS-44	0.000665609	0	0	0	0	0	0	0	0	0	0	0	0	0	0	0	0	0	0	0
ASV2049	Bacteria	Pseudomonadota	Alphaproteobacteria	Hyphomicrobiales	Xanthobacteraceae	Unclassified	0.000665609	0	0	0	0	0	0	0	0	0	0	0	0	0	0	0	0	0	0	0
ASV2050	Bacteria	Planctomycetota	Planctomycetes	Gemmatales	Gemmataceae	Unclassified	0.000409605	0	0.000379435	0	0	0	0	0	0	0	0	0	0	0	0	0	0	0	0	0
ASV2051	Bacteria	Myxococcota	Myxococcia	Myxococcales	Anaeromyxobacteraceae	Anaeromyxobacter	0	0.00118971	0	0	0	0	0	0	0	0	0	0	0	0	0	0	0	0	0	0
ASV2052	Bacteria	Patescibacteria	Microgenomatia	Unclassified	Unclassified	Unclassified	0	0.00118971	0	0	0	0	0	0	0	0	0	0	0	0	0	0	0	0	0	0
ASV2053	Bacteria	Acidobacteriota	Acidobacteriae	Subgroup 13	Unclassified	Unclassified	0	0.00118971	0	0	0	0	0	0	0	0	0	0	0	0	0	0	0	0	0	0
ASV2054	Bacteria	Pseudomonadota	Gammaproteobacteria	Burkholderiales	Nitrosomonadaceae	Ellin6067	0	0.00118971	0	0	0	0	0	0	0	0	0	0	0	0	0	0	0	0	0	0
ASV2055	Bacteria	RCP2-54	Unclassified	Unclassified	Unclassified	Unclassified	0	0.00118971	0	0	0	0	0	0	0	0	0	0	0	0	0	0	0	0	0	0
ASV2056	Bacteria	Actinomycetota	Acidimicrobiia	Acidimicrobiales	Acidimicrobiaceae	Acidiferrimicrobium	0	0	0.00098653	0	0	0	0	0	0	0	0	0	0	0	0	0	0	0	0	0
ASV2057	Bacteria	Patescibacteria	Parcubacteria	Candidatus Nomurabacteria	Unclassified	Unclassified	0	0	0.00098653	0	0	0	0	0	0	0	0	0	0	0	0	0	0	0	0	0
ASV2058	Bacteria	Nitrospirota	Nitrospiria	Nitrospirales	Nitrospiraceae	Nitrospira	0	0	0.00098653	0	0	0	0	0	0	0	0	0	0	0	0	0	0	0	0	0
ASV2059	Bacteria	Gemmatimonadota	Gemmatimonadia	Gemmatimonadales	Gemmatimonadaceae	Unclassified	0	0	0.00098653	0	0	0	0	0	0	0	0	0	0	0	0	0	0	0	0	0
ASV2060	Bacteria	Chloroflexota	Chloroflexia	Thermomicrobiales	JG30-KF-CM45	Unclassified	0	0	0.00098653	0	0	0	0	0	0	0	0	0	0	0	0	0	0	0	0	0
ASV2061	Bacteria	Myxococcota	Myxococcia	Myxococcales	Anaeromyxobacteraceae	Anaeromyxobacter	0	0	0.00098653	0	0	0	0	0	0	0	0	0	0	0	0	0	0	0	0	0
ASV2062	Bacteria	Pseudomonadota	Gammaproteobacteria	Burkholderiales	Nitrosomonadaceae	MND1	0	0	0.00098653	0	0	0	0	0	0	0	0	0	0	0	0	0	0	0	0	0
ASV2063	Bacteria	Pseudomonadota	Gammaproteobacteria	Burkholderiales	Nitrosomonadaceae	IS-44	0	0	0.00098653	0	0	0	0	0	0	0	0	0	0	0	0	0	0	0	0	0
ASV2064	Bacteria	Unclassified	Unclassified	Unclassified	Unclassified	Unclassified	0	0	0.00098653	0	0	0	0	0	0	0	0	0	0	0	0	0	0	0	0	0
ASV2065	Bacteria	Gemmatimonadota	Gemmatimonadia	Gemmatimonadales	Gemmatimonadaceae	Unclassified	0	0	0.00098653	0	0	0	0	0	0	0	0	0	0	0	0	0	0	0	0	0
ASV2066	Bacteria	Actinomycetota	Actinobacteria	Pseudonocardiales	Pseudonocardiaceae	Crossiella	0	0	0.00098653	0	0	0	0	0	0	0	0	0	0	0	0	0	0	0	0	0
ASV2067	Bacteria	Myxococcota	Myxococcia	Myxococcales	Anaeromyxobacteraceae	Anaeromyxobacter	0	0	0.00098653	0	0	0	0	0	0	0	0	0	0	0	0	0	0	0	0	0
[truncated: 13,433 more rows]
