# Supplementary material for: The Taxonomic Diversity of Prokaryotic Communities from Permafrost Active Layers of the Chilean Andes
Source: Microorganisms. 2026 Mar 9;14(3):613. doi: 10.3390/microorganisms14030613 (PMC13028659; doi:10.3390/microorganisms14030613)
Supplement: Supplementary file 1 [file microorganisms-14-00613-s001.zip › microorganisms-4096875-supplementary/Supplementary Table S2_Archaea relative abundances.xlsx]

## Sheet: Munka1
ASV	Kingdom	Phylum	Class	Order	Family	Genus	24TK_10_1	24TK_10_2	24TK_35_1	24TK_35_2	24TP_10_1	24TP_10_2	24TP_35_1	24TP_35_2	A24_10_1	A24_10_2	A24_35_1	A24_35_2	A24_60_1	A24_60_2	T24_10_1	T24_10_2	T24_35_1	T24_35_2	T24_60_1	T24_60_2
ASV1	Archaea	Thermoproteota	Nitrososphaeria	Nitrosotaleales	Nitrosotaleaceae	Unclassified	0.486157	0.383212	0.32798	0.241824	0	0	0	0	0	0	0	0	0	0	0	0	0	0	0	0
ASV7	Archaea	Thermoproteota	Nitrososphaeria	Group 1.1c	Unclassified	Unclassified	0.0510541	0.0255474	0.0169062	0.060241	0.123922	0.00235516	0.204703	0.169839	0	0	0	0	0	0	0	0	0	0	0	0
ASV13	Archaea	Thermoproteota	Nitrososphaeria	Nitrososphaerales	Nitrososphaeraceae	Unclassified	0.127762	0.164234	0.210482	0.262478	0	0	0	0	0	0	0	0	0	0	0	0	0	0	0	0
ASV18	Archaea	Thermoproteota	Nitrososphaeria	Nitrososphaerales	Nitrososphaeraceae	Unclassified	0.135636	0	0.12426	0.203959	0	0	0	0	0	0	0	0	0	0	0	0	0	0	0	0
ASV21	Archaea	Thermoplasmatota	Thermoplasmata	Marine Group II	Unclassified	Unclassified	0.00279401	0	0.0160609	0.00516351	0.0962324	0.167687	0.0205005	0.0183016	0	0	0	0	0	0	0	0	0	0	0	0
ASV27	Archaea	Thermoplasmatota	Thermoplasmata	Unclassified	Unclassified	Unclassified	0	0	0	0	0.00726282	0	0.0575822	0.117374	0	0	0	0	0	0	0	0	0	0	0	0
ASV42	Archaea	Thermoproteota	Nitrososphaeria	Nitrososphaerales	Nitrososphaeraceae	Unclassified	0.0596901	0.233577	0.0870668	0.0662651	0	0	0	0	0	0	0	0	0	0	0	0	0	0	0	0
ASV44	Archaea	Thermoplasmatota	Thermoplasmata	Marine Group II	Unclassified	Unclassified	0	0	0	0	0.126192	0.0108337	0.0262285	0.0168375	0	0	0	0	0	0	0	0	0	0	0	0
ASV45	Archaea	Thermoproteota	Nitrososphaeria	Nitrososphaerales	Nitrososphaeraceae	Unclassified	0	0	0	0	0.0154335	0	0.0630087	0.0470961	0	0	0	0	0	0	0	0	0	0.022069	0	0
ASV53	Archaea	Thermoproteota	Nitrososphaeria	Group 1.1c	Unclassified	Unclassified	0	0	0	0	0.0544712	0.00471032	0.0352728	0.0331869	0	0	0	0	0	0	0	0	0	0	0	0
ASV56	Archaea	Thermoproteota	Nitrososphaeria	Group 1.1c	Unclassified	Unclassified	0	0	0	0	0	0	0.039795	0.0592972	0	0	0	0	0	0	0	0	0	0	0	0
ASV59	Archaea	Thermoplasmatota	Thermoplasmata	Marine Group II	Unclassified	Unclassified	0	0	0	0	0	0.0376825	0.0379861	0.0397755	0	0	0	0	0	0	0	0	0	0	0	0
ASV63	Archaea	Thermoproteota	Nitrososphaeria	Nitrosotaleales	Nitrosotaleaceae	Candidatus Nitrosotalea	0.0401321	0.127737	0.0481826	0.0869191	0	0	0	0	0	0	0	0	0	0	0	0	0	0	0	0
ASV71	Archaea	Thermoplasmatota	Thermoplasmata	Marine Group II	Unclassified	Unclassified	0	0	0	0	0.0181571	0.132831	0.00150739	0.000488043	0	0	0	0	0	0	0	0	0	0	0	0
ASV78	Archaea	Thermoproteota	Nitrososphaeria	Group 1.1c	Unclassified	Unclassified	0	0	0	0	0.0322288	0	0.027133	0.0363592	0	0	0	0	0	0	0	0	0	0	0	0
ASV82	Archaea	Thermoplasmatota	Thermoplasmata	Marine Group II	Unclassified	Unclassified	0	0	0	0	0.0526555	0.0461611	0.0147724	0.00976086	0	0	0	0	0	0	0	0	0	0	0	0
ASV88	Archaea	Thermoplasmatota	Thermoplasmata	Marine Group II	Unclassified	Unclassified	0	0	0	0	0.0935089	0.0244936	0	0.00634456	0	0	0	0	0	0	0	0	0	0	0	0
ASV90	Archaea	Thermoplasmatota	Thermoplasmata	Methanomassiliicoccales	Unclassified	Unclassified	0	0	0	0	0	0	0.046126	0.0312347	0	0	0	0	0	0	0	0	0	0	0	0
ASV101	Archaea	Thermoproteota	Nitrososphaeria	Group 1.1c	Unclassified	Unclassified	0	0	0	0	0.0231502	0	0.0280374	0.0273304	0	0	0	0	0	0	0	0	0	0	0	0
ASV110	Archaea	Thermoplasmatota	Thermoplasmata	Marine Group II	Unclassified	Unclassified	0	0	0	0	0.00907853	0.100801	0	0	0	0	0	0	0	0	0	0	0	0	0	0
ASV114	Archaea	Thermoplasmatota	Thermoplasmata	Marine Group II	Unclassified	Unclassified	0	0	0	0	0.0313209	0	0.020199	0.022694	0	0	0	0	0	0	0	0	0	0	0	0
ASV117	Archaea	Thermoplasmatota	Thermoplasmata	Marine Group II	Unclassified	Unclassified	0.00889002	0	0.0194421	0	0	0	0.0214049	0.0234261	0	0	0	0	0	0	0	0	0	0	0	0
ASV133	Archaea	Thermoplasmatota	Thermoplasmata	Marine Group II	Unclassified	Unclassified	0	0	0	0	0	0	0.0295448	0.0258663	0	0	0	0	0	0	0	0	0	0	0	0
ASV135	Archaea	Thermoplasmatota	Thermoplasmata	Marine Group II	Unclassified	Unclassified	0	0	0	0	0.018611	0.0193123	0.0171842	0.0156174	0	0	0	0	0	0	0	0	0	0	0	0
ASV142	Archaea	Thermoplasmatota	Thermoplasmata	Marine Group II	Unclassified	Unclassified	0	0	0	0	0.0335906	0.0456901	0.00753693	0	0	0	0	0	0	0	0	0	0	0	0	0
ASV160	Archaea	Thermoplasmatota	Thermoplasmata	Marine Group II	Unclassified	Unclassified	0	0	0	0	0	0	0.0186916	0.0278184	0	0	0	0	0	0	0	0	0	0	0	0
ASV163	Archaea	Thermoplasmatota	Thermoplasmata	Marine Group II	Unclassified	Unclassified	0	0	0	0	0.0290513	0.0508714	0	0	0	0	0	0	0	0	0	0	0	0	0	0
ASV177	Archaea	Thermoplasmatota	Thermoplasmata	Marine Group II	Unclassified	Unclassified	0	0	0	0	0	0	0.0235152	0.0202538	0	0	0	0	0	0	0	0	0	0	0	0
ASV210	Archaea	Thermoplasmatota	Thermoplasmata	Marine Group II	Unclassified	Unclassified	0	0	0	0	0	0	0.013868	0.022694	0	0	0	0	0	0	0	0	0	0	0	0
ASV221	Archaea	Nanoarchaeota	Nanoarchaeia	Woesearchaeales	Unclassified	Unclassified	0	0	0	0	0	0.0617051	0	0	0	0	0	0	0	0	0	0	0	0	0	0
ASV223	Archaea	Thermoproteota	Nitrososphaeria	Group 1.1c	Unclassified	Unclassified	0	0	0	0	0	0	0.0198975	0.0156174	0	0	0	0	0	0	0	0	0	0	0	0
ASV242	Archaea	Thermoplasmatota	Thermoplasmata	Marine Group II	Unclassified	Unclassified	0	0	0	0	0	0.0343853	0.00693398	0.00707662	0	0	0	0	0	0	0	0	0	0	0	0
ASV262	Archaea	Thermoplasmatota	Thermoplasmata	Marine Group II	Unclassified	Unclassified	0	0	0	0	0	0	0.0174857	0.0151293	0	0	0	0	0	0	0	0	0	0	0	0
ASV286	Archaea	Thermoplasmatota	Thermoplasmata	Marine Group II	Unclassified	Unclassified	0	0	0	0	0	0	0.0208019	0.011225	0	0	0	0	0	0	0	0	0	0	0	0
ASV287	Archaea	Thermoplasmatota	Thermoplasmata	Marine Group II	Unclassified	Unclassified	0	0	0	0	0	0	0.0108532	0.0192777	0	0	0	0	0	0	0	0	0	0	0	0
ASV291	Archaea	Thermoplasmatota	Thermoplasmata	Marine Group II	Unclassified	Unclassified	0	0	0	0	0.0222424	0	0.0111547	0.0068326	0	0	0	0	0	0	0	0	0	0	0	0
ASV310	Archaea	Thermoproteota	Nitrososphaeria	Nitrosotaleales	Nitrosotaleaceae	Unclassified	0	0	0	0	0	0	0.013868	0.0151293	0	0	0	0	0	0	0	0	0	0	0	0
ASV371	Archaea	Thermoplasmatota	Thermoplasmata	Marine Group II	Unclassified	Unclassified	0	0	0	0	0	0	0.00542659	0.0187897	0	0	0	0	0	0	0	0	0	0	0	0
ASV395	Archaea	Thermoplasmatota	Thermoplasmata	Marine Group II	Unclassified	Unclassified	0	0	0	0	0	0.0428639	0	0	0	0	0	0	0	0	0	0	0	0	0	0
ASV480	Archaea	Thermoplasmatota	Thermoplasmata	Marine Group II	Unclassified	Unclassified	0.012192	0.0583942	0	0.0137694	0	0	0	0	0	0	0	0	0	0	0	0	0	0	0	0
ASV528	Archaea	Thermoplasmatota	Thermoplasmata	Unclassified	Unclassified	Unclassified	0	0	0	0	0	0	0.012662	0.00854075	0	0	0	0	0	0	0	0	0	0	0	0
ASV534	Archaea	Thermoplasmatota	Thermoplasmata	Marine Group II	Unclassified	Unclassified	0	0	0	0	0.0304131	0.00423928	0	0	0	0	0	0	0	0	0	0	0	0	0	0
ASV537	Archaea	Thermoplasmatota	Thermoplasmata	Marine Group II	Unclassified	Unclassified	0	0	0	0	0	0	0.0123606	0.00854075	0	0	0	0	0	0	0	0	0	0	0	0
ASV614	Archaea	Nanoarchaeota	Nanoarchaeia	Woesearchaeales	Unclassified	Unclassified	0	0	0	0	0	0.0263778	0.00422068	0	0	0	0	0	0	0	0	0	0	0	0	0
ASV624	Archaea	Thermoproteota	Nitrososphaeria	Group 1.1c	Unclassified	Unclassified	0	0	0	0	0.0313209	0	0	0	0	0	0	0	0	0	0	0	0	0	0	0
ASV657	Archaea	Thermoproteota	Nitrososphaeria	Nitrososphaerales	Nitrososphaeraceae	Unclassified	0	0	0	0	0.0304131	0	0	0	0	0	0	0	0	0	0	0	0	0	0	0
ASV714	Archaea	Nanoarchaeota	Nanoarchaeia	Pacearchaeales	Incertae Sedis	GW2011_GWC1_47_15	0	0	0	0	0.0285974	0	0	0	0	0	0	0	0	0	0	0	0	0	0	0
ASV720	Archaea	Thermoplasmatota	Thermoplasmata	Unclassified	Unclassified	Unclassified	0	0	0	0	0	0	0.00813989	0.00878477	0	0	0	0	0	0	0	0	0	0	0	0
ASV735	Archaea	Thermoplasmatota	Thermoplasmata	Marine Group II	Unclassified	Unclassified	0	0	0	0	0	0	0.0105517	0.00658858	0	0	0	0	0	0	0	0	0	0	0	0
ASV809	Archaea	Thermoplasmatota	Thermoplasmata	Unclassified	Unclassified	Unclassified	0	0	0	0	0	0	0.0135665	0.00317228	0	0	0	0	0	0	0	0	0	0	0	0
ASV816	Archaea	Thermoproteota	Nitrososphaeria	Nitrosotaleales	Nitrosotaleaceae	Unclassified	0.013716	0	0.00253593	0	0	0	0	0	0	0	0	0	0	0	0	0	0	0	0	0
ASV908	Archaea	Thermoproteota	Nitrososphaeria	Nitrososphaerales	Nitrososphaeraceae	Unclassified	0.013208	0	0	0	0	0	0	0	0	0	0	0	0	0	0	0	0	0	0	0
ASV911	Archaea	Thermoplasmatota	Thermoplasmata	Marine Group II	Unclassified	Unclassified	0.010414	0	0.00929839	0	0	0	0	0	0	0	0	0	0	0	0	0	0	0	0	0
ASV944	Archaea	Thermoproteota	Nitrososphaeria	Group 1.1c	Unclassified	Unclassified	0.00990602	0	0.0101437	0	0	0	0	0	0	0	0	0	0	0	0	0	0	0	0	0
ASV978	Archaea	Thermoplasmatota	Thermoplasmata	Marine Group II	Unclassified	Unclassified	0.00558801	0	0.0236686	0	0	0	0	0	0	0	0	0	0	0	0	0	0	0	0	0
ASV1008	Archaea	Thermoplasmatota	Thermoplasmata	Marine Group II	Unclassified	Unclassified	0	0	0	0	0	0	0.0027133	0.0100049	0	0	0	0	0	0	0	0	0	0	0	0
ASV1187	Archaea	Nanoarchaeota	Nanoarchaeia	Woesearchaeales	Unclassified	Unclassified	0	0	0	0	0.0199728	0	0	0	0	0	0	0	0	0	0	0	0	0	0	0
ASV1189	Archaea	Micrarchaeota	Micrarchaeia	Micrarchaeales	Incertae Sedis	CG1_02_55_22	0	0	0	0	0	0.0207254	0	0	0	0	0	0	0	0	0	0	0	0	0	0
ASV1239	Archaea	Nanoarchaeota	Nanoarchaeia	Woesearchaeales	Unclassified	Unclassified	0	0	0	0	0.00499319	0.014602	0	0	0	0	0	0	0	0	0	0	0	0	0	0
ASV1620	Archaea	Nanoarchaeota	Nanoarchaeia	Woesearchaeales	Unclassified	Unclassified	0	0	0	0	0	0.0160151	0	0	0	0	0	0	0	0	0	0	0	0	0	0
ASV1651	Archaea	Thermoproteota	Nitrososphaeria	Nitrososphaerales	Nitrososphaeraceae	Candidatus Nitrosocosmicus	0	0	0.0278952	0	0	0	0	0	0	0	0	0	0	0	0	0	0	0	0	0
ASV1754	Archaea	Thermoplasmatota	Thermoplasmata	Marine Group II	Unclassified	Unclassified	0.001524	0	0.0211327	0	0	0	0	0	0	0	0	0	0	0	0	0	0	0	0	0
ASV1841	Archaea	Nanoarchaeota	Nanoarchaeia	Woesearchaeales	Unclassified	Unclassified	0	0	0	0	0	0.0141309	0	0	0	0	0	0	0	0	0	0	0	0	0	0
ASV1872	Archaea	Thermoproteota	Nitrososphaeria	Nitrosotaleales	Nitrosotaleaceae	Unclassified	0	0	0.0245139	0	0	0	0	0	0	0	0	0	0	0	0	0	0	0	0	0
ASV1915	Archaea	Thermoplasmatota	Thermoplasmata	Marine Group II	Unclassified	Unclassified	0	0	0	0	0	0	0	0.00707662	0	0	0	0	0	0	0	0	0	0	0	0
ASV2023	Archaea	Nanoarchaeota	Nanoarchaeia	Woesearchaeales	Unclassified	Unclassified	0	0	0	0	0	0.0127179	0	0	0	0	0	0	0	0	0	0	0	0	0	0
ASV2029	Archaea	Micrarchaeota	Micrarchaeia	Micrarchaeales	Incertae Sedis	CG1_02_55_22	0	0	0	0	0	0.0127179	0	0	0	0	0	0	0	0	0	0	0	0	0	0
ASV2038	Archaea	Thermoplasmatota	Thermoplasmata	Marine Group II	Unclassified	Unclassified	0	0	0	0	0	0	0.0027133	0.00439239	0	0	0	0	0	0	0	0	0	0	0	0
ASV2082	Archaea	Nanoarchaeota	Nanoarchaeia	Woesearchaeales	Unclassified	Unclassified	0	0	0	0	0.0118021	0	0	0	0	0	0	0	0	0	0	0	0	0	0	0
ASV2087	Archaea	Nanoarchaeota	Nanoarchaeia	Woesearchaeales	Unclassified	Unclassified	0	0	0	0	0	0.0122468	0	0	0	0	0	0	0	0	0	0	0	0	0	0
ASV2181	Archaea	Thermoplasmatota	Thermoplasmata	Unclassified	Unclassified	Unclassified	0	0	0	0	0	0	0.00361773	0.00317228	0	0	0	0	0	0	0	0	0	0	0	0
ASV2369	Archaea	Thermoplasmatota	Thermoplasmata	Marine Group II	Unclassified	Unclassified	0.00558801	0	0	0	0	0	0	0	0	0	0	0	0	0	0	0	0	0	0	0
ASV2444	Archaea	Micrarchaeota	Micrarchaeia	Micrarchaeales	Incertae Sedis	CG1_02_55_22	0	0	0	0	0	0	0.00482364	0.00146413	0	0	0	0	0	0	0	0	0	0	0	0
ASV2445	Archaea	Thermoplasmatota	Thermoplasmata	Unclassified	Unclassified	Unclassified	0	0	0	0	0	0	0.00331625	0.00268424	0	0	0	0	0	0	0	0	0	0	0	0
ASV2504	Archaea	Thermoproteota	Nitrososphaeria	Nitrososphaerales	Nitrososphaeraceae	Candidatus Nitrosocosmicus	0	0	0	0.0180723	0	0	0	0	0	0	0	0	0	0	0	0	0	0	0	0
ASV2508	Archaea	Thermoproteota	Nitrososphaeria	Nitrososphaerales	Nitrososphaeraceae	Unclassified	0	0	0	0	0.00953246	0	0	0	0	0.0166507	0	0	0	0.0288323	0	0	0	0.0524138	0	0
ASV2534	Archaea	Thermoplasmatota	Thermoplasmata	Marine Group II	Unclassified	Unclassified	0	0	0	0	0	0	0.00633102	0	0	0	0	0	0	0	0	0	0	0	0	0
ASV2545	Archaea	Thermoproteota	Nitrososphaeria	Group 1.1c	Unclassified	Unclassified	0	0	0	0	0	0	0	0.00512445	0	0	0	0	0	0	0	0	0	0	0	0
ASV2644	Archaea	Thermoproteota	Nitrososphaeria	Group 1.1c	Unclassified	Unclassified	0	0	0	0	0	0	0.00602954	0	0	0	0	0	0	0	0	0	0	0	0	0
ASV2651	Archaea	Thermoplasmatota	Thermoplasmata	Unclassified	Unclassified	Unclassified	0	0	0	0	0	0	0.00211034	0.00317228	0	0	0	0	0	0	0	0	0	0	0	0
ASV2660	Archaea	Thermoplasmatota	Thermoplasmata	Marine Group II	Unclassified	Unclassified	0	0	0	0	0	0	0	0.00488043	0	0	0	0	0	0	0	0	0	0	0	0
ASV2855	Archaea	Thermoplasmatota	Thermoplasmata	Marine Group II	Unclassified	Unclassified	0	0	0	0	0.00817068	0	0	0	0	0	0	0	0	0	0	0	0	0	0	0
ASV2870	Archaea	Thermoplasmatota	Thermoplasmata	Marine Group II	Unclassified	Unclassified	0	0	0	0	0	0.00847857	0	0	0	0	0	0	0	0	0	0	0	0	0	0
ASV2871	Archaea	Iainarchaeota	Iainarchaeia	Iainarchaeales	Iainarchaeaceae	Candidatus Iainarchaeum	0	0	0	0	0	0.00376825	0.00301477	0	0	0	0	0	0	0	0	0	0	0	0	0
ASV2882	Archaea	Thermoproteota	Nitrososphaeria	Group 1.1c	Unclassified	Unclassified	0	0	0	0	0	0	0.00211034	0.00268424	0	0	0	0	0	0	0	0	0	0	0	0
ASV2939	Archaea	Thermoproteota	Nitrososphaeria	Nitrososphaerales	Nitrososphaeraceae	Candidatus Nitrososphaera	0	0	0.00845309	0.0060241	0	0	0	0	0	0	0	0	0	0	0	0	0	0	0	0
ASV2991	Archaea	Nanoarchaeota	Nanoarchaeia	Woesearchaeales	Unclassified	Unclassified	0	0	0	0	0	0	0	0.00414837	0	0	0	0	0	0	0	0	0	0	0	0
ASV3098	Archaea	Nanoarchaeota	Nanoarchaeia	Woesearchaeales	Unclassified	Unclassified	0	0	0	0	0	0.0075365	0	0	0	0	0	0	0	0	0	0	0	0	0	0
ASV3123	Archaea	Thermoplasmatota	Thermoplasmata	Marine Group II	Unclassified	Unclassified	0	0	0	0	0	0	0	0.00390434	0	0	0	0	0	0	0	0	0	0	0	0
ASV3213	Archaea	Thermoplasmatota	Thermoplasmata	Marine Group II	Unclassified	Unclassified	0	0	0	0	0	0.00706547	0	0	0	0	0	0	0	0	0	0	0	0	0	0
ASV3246	Archaea	Thermoplasmatota	Thermoplasmata	Unclassified	Unclassified	Unclassified	0	0	0	0	0	0	0.0027133	0.00146413	0	0	0	0	0	0	0	0	0	0	0	0
ASV3360	Archaea	Nanoarchaeota	Nanoarchaeia	Woesearchaeales	Unclassified	Unclassified	0	0	0	0	0	0.00659444	0	0	0	0	0	0	0	0	0	0	0	0	0	0
ASV3361	Archaea	Nanoarchaeota	Nanoarchaeia	Pacearchaeales	Incertae Sedis	GW2011_GWC1_47_15	0	0	0	0	0	0.00659444	0	0	0	0	0	0	0	0	0	0	0	0	0	0
ASV3471	Archaea	Thermoproteota	Nitrososphaeria	Group 1.1c	Unclassified	Unclassified	0	0	0	0.0111876	0	0	0	0	0	0	0	0	0	0	0	0	0	0	0	0
ASV3551	Archaea	Thermoproteota	Nitrososphaeria	Group 1.1c	Unclassified	Unclassified	0.00304801	0	0	0	0	0	0	0	0	0	0	0	0	0	0	0	0	0	0	0
ASV3697	Archaea	Thermoplasmatota	Thermoplasmata	Marine Group II	Unclassified	Unclassified	0	0	0	0	0	0	0	0.00292826	0	0	0	0	0	0	0	0	0	0	0	0
ASV3699	Archaea	Thermoplasmatota	Thermoplasmata	Marine Group II	Unclassified	Unclassified	0	0	0	0	0	0	0	0.00292826	0	0	0	0	0	0	0	0	0	0	0	0
ASV3718	Archaea	Thermoplasmatota	Thermoplasmata	Marine Group II	Unclassified	Unclassified	0.00279401	0	0	0	0	0	0	0	0	0	0	0	0	0	0	0	0	0	0	0
ASV3721	Archaea	Thermoproteota	Nitrososphaeria	Group 1.1c	Unclassified	Unclassified	0.00279401	0	0	0	0	0	0	0	0	0	0	0	0	0	0	0	0	0	0	0
ASV3825	Archaea	Thermoplasmatota	Thermoplasmata	Marine Group II	Unclassified	Unclassified	0	0	0	0	0	0	0.00331625	0	0	0	0	0	0	0	0	0	0	0	0	0
ASV3833	Archaea	Thermoplasmatota	Thermoplasmata	Marine Group II	Unclassified	Unclassified	0	0	0	0	0	0	0.00331625	0	0	0	0	0	0	0	0	0	0	0	0	0
ASV3834	Archaea	Nanoarchaeota	Nanoarchaeia	Pacearchaeales	Incertae Sedis	GW2011_GWC1_47_15	0	0	0	0	0	0	0.00241182	0.000732064	0	0	0	0	0	0	0	0	0	0	0	0
ASV3835	Archaea	Nanoarchaeota	Nanoarchaeia	Pacearchaeales	Incertae Sedis	GW2011_GWC1_47_15	0	0	0	0	0	0	0.00241182	0.000732064	0	0	0	0	0	0	0	0	0	0	0	0
ASV3973	Archaea	Iainarchaeota	Iainarchaeia	Iainarchaeales	Iainarchaeaceae	Candidatus Iainarchaeum	0	0	0	0	0	0.00471032	0	0	0	0	0	0	0	0	0	0	0	0	0	0
ASV3977	Archaea	Nanoarchaeota	Nanoarchaeia	Pacearchaeales	Incertae Sedis	GW2011_GWC1_47_15	0	0	0	0	0	0.00471032	0	0	0	0	0	0	0	0	0	0	0	0	0	0
ASV3993	Archaea	Thermoplasmatota	Thermoplasmata	Marine Group II	Unclassified	Unclassified	0	0	0	0	0	0	0.00301477	0	0.00431034	0	0.01006	0.00431732	0	0	0	0	0	0	0	0
ASV4004	Archaea	Thermoplasmatota	Thermoplasmata	Marine Group II	Unclassified	Unclassified	0	0	0	0	0	0	0	0.00244021	0	0	0	0	0	0	0	0	0	0	0	0
ASV4008	Archaea	Nanoarchaeota	Nanoarchaeia	Pacearchaeales	Incertae Sedis	GW2011_GWC1_47_15	0	0	0	0	0	0	0	0.00244021	0	0	0	0	0	0	0	0	0	0	0	0
ASV4081	Archaea	Thermoplasmatota	Thermoplasmata	Marine Group II	Unclassified	Unclassified	0	0	0.00760778	0	0	0	0	0	0	0	0	0	0	0	0	0	0	0	0	0
ASV4093	Archaea	Thermoplasmatota	Thermoplasmata	Marine Group II	Unclassified	Unclassified	0	0	0	0.00774527	0	0	0	0	0	0	0	0	0	0	0	0	0	0	0	0
ASV4114	Archaea	Thermoproteota	Nitrososphaeria	Group 1.1c	Unclassified	Unclassified	0	0	0	0	0.00408534	0	0	0	0	0	0	0	0	0	0	0	0	0	0	0
ASV4121	Archaea	Thermoplasmatota	Thermoplasmata	Unclassified	Unclassified	Unclassified	0	0	0	0	0.00408534	0	0	0	0	0	0	0	0	0	0	0	0	0	0	0
ASV4135	Archaea	Nanoarchaeota	Nanoarchaeia	Pacearchaeales	Incertae Sedis	GW2011_GWC1_47_15	0	0	0	0	0.00408534	0	0	0	0	0	0	0	0	0	0	0	0	0	0	0
ASV4148	Archaea	Nanoarchaeota	Nanoarchaeia	Pacearchaeales	Incertae Sedis	SCGC AAA011-D5	0	0	0	0	0	0.00423928	0	0	0	0	0	0	0	0	0	0	0	0	0	0
ASV4167	Archaea	Micrarchaeota	Micrarchaeia	Micrarchaeales	Incertae Sedis	CG1_02_55_22	0	0	0	0	0	0.00423928	0	0	0	0	0	0	0	0	0	0	0	0	0	0
ASV4191	Archaea	Nanoarchaeota	Nanoarchaeia	Pacearchaeales	Incertae Sedis	GW2011_GWC1_47_15	0	0	0	0	0	0	0.0027133	0	0	0	0	0	0	0	0	0	0	0	0	0
ASV4198	Archaea	Nanoarchaeota	Nanoarchaeia	Pacearchaeales	Incertae Sedis	GW2011_GWC1_47_15	0	0	0	0	0	0	0.0027133	0	0	0	0	0	0	0	0	0	0	0	0	0
ASV4215	Archaea	Thermoplasmatota	Thermoplasmata	Marine Group II	Unclassified	Unclassified	0	0	0	0	0	0	0	0.00219619	0	0	0	0	0	0	0	0	0	0	0	0
ASV4233	Archaea	Thermoplasmatota	Thermoplasmata	Marine Group II	Unclassified	Unclassified	0.002032	0	0	0	0	0	0	0	0	0	0	0	0	0	0	0	0	0	0	0
ASV4350	Archaea	Nanoarchaeota	Nanoarchaeia	Woesearchaeales	Unclassified	Unclassified	0	0	0	0	0.00363141	0	0	0	0	0	0	0	0	0	0	0	0	0	0	0
ASV4353	Archaea	Micrarchaeota	Micrarchaeia	Micrarchaeales	Incertae Sedis	CG1_02_55_22	0	0	0	0	0.00363141	0	0	0	0	0	0	0	0	0	0	0	0	0	0	0
ASV4373	Archaea	Nanoarchaeota	Nanoarchaeia	Pacearchaeales	Incertae Sedis	GW2011_GWC1_47_15	0	0	0	0	0	0.00376825	0	0	0	0	0	0	0	0	0	0	0	0	0	0
ASV4389	Archaea	Iainarchaeota	Iainarchaeia	Iainarchaeales	Iainarchaeaceae	Candidatus Iainarchaeum	0	0	0	0	0	0.00376825	0	0	0	0	0	0	0	0	0	0	0	0	0	0
ASV4409	Archaea	Nanoarchaeota	Nanoarchaeia	Pacearchaeales	Incertae Sedis	GW2011_GWC1_47_15	0	0	0	0	0	0	0.00241182	0	0	0	0	0	0	0	0	0	0	0	0	0
ASV4410	Archaea	Thermoplasmatota	Thermoplasmata	Marine Group II	Unclassified	Unclassified	0	0	0	0	0	0	0.00241182	0	0	0	0	0	0	0	0	0	0	0	0	0
ASV4423	Archaea	Thermoproteota	Nitrososphaeria	Nitrososphaerales	Nitrososphaeraceae	Unclassified	0	0	0	0	0	0	0.00241182	0	0	0	0	0	0	0	0	0	0	0	0	0
ASV4432	Archaea	Nanoarchaeota	Nanoarchaeia	Pacearchaeales	Incertae Sedis	GW2011_GWC1_47_15	0	0	0	0	0	0	0	0.00195217	0	0	0	0	0	0	0	0	0	0	0	0
ASV4445	Archaea	Micrarchaeota	Micrarchaeia	Micrarchaeales	Incertae Sedis	CG1_02_55_22	0	0	0	0	0	0	0	0.00195217	0	0	0	0	0	0	0	0	0	0	0	0
ASV4569	Archaea	Thermoproteota	Nitrososphaeria	Nitrososphaerales	Nitrososphaeraceae	Unclassified	0	0	0	0	0.00317749	0	0	0	0	0	0	0	0	0	0	0	0	0.0234483	0	0
ASV4601	Archaea	Nanoarchaeota	Nanoarchaeia	Woesearchaeales	Unclassified	Unclassified	0	0	0	0	0	0.00329722	0	0	0	0	0	0	0	0	0	0	0	0	0	0
ASV4630	Archaea	Nanoarchaeota	Nanoarchaeia	Woesearchaeales	Unclassified	Unclassified	0	0	0	0	0	0.00329722	0	0	0	0	0	0	0	0	0	0	0	0	0	0
ASV4720	Archaea	Thermoproteota	Nitrososphaeria	Nitrosotaleales	Nitrosotaleaceae	Unclassified	0.001524	0	0	0	0	0	0	0	0	0	0	0	0	0	0	0	0	0	0	0
ASV4723	Archaea	Thermoplasmatota	Thermoplasmata	Unclassified	Unclassified	Unclassified	0.001524	0	0	0	0	0	0	0	0	0	0	0	0	0	0	0	0	0	0	0
ASV4805	Archaea	Thermoproteota	Nitrososphaeria	Nitrosotaleales	Nitrosotaleaceae	Unclassified	0	0	0.00507185	0	0	0	0	0	0	0	0	0	0	0	0	0	0	0	0	0
ASV4811	Archaea	Thermoproteota	Nitrososphaeria	Nitrosotaleales	Nitrosotaleaceae	Unclassified	0	0	0	0.00516351	0	0	0	0	0	0	0	0	0	0	0	0	0	0	0	0
ASV4839	Archaea	Thermoproteota	Nitrososphaeria	Nitrosotaleales	Nitrosotaleaceae	Unclassified	0	0	0	0.00516351	0	0	0	0	0	0	0	0	0	0	0	0	0	0	0	0
ASV4845	Archaea	Thermoproteota	Nitrososphaeria	Nitrosotaleales	Nitrosotaleaceae	Unclassified	0	0	0	0	0.00272356	0	0	0	0	0	0	0	0	0	0	0	0	0	0	0
ASV4852	Archaea	Nanoarchaeota	Nanoarchaeia	Woesearchaeales	Unclassified	Unclassified	0	0	0	0	0.00272356	0	0	0	0	0	0	0	0	0	0	0	0	0	0	0
ASV4886	Archaea	Thermoplasmatota	Thermoplasmata	Marine Group II	Unclassified	Unclassified	0	0	0	0	0	0.00282619	0	0	0	0	0	0	0	0	0	0	0	0	0	0
ASV4905	Archaea	Nanoarchaeota	Nanoarchaeia	Woesearchaeales	Unclassified	Unclassified	0	0	0	0	0	0.00282619	0	0	0	0	0	0	0	0	0	0	0	0	0	0
ASV4928	Archaea	Nanoarchaeota	Nanoarchaeia	Pacearchaeales	Incertae Sedis	GW2011_GWC1_47_15	0	0	0	0	0	0	0.00180886	0	0	0	0	0	0	0	0	0	0	0	0	0
ASV4947	Archaea	Nanoarchaeota	Nanoarchaeia	Woesearchaeales	Unclassified	Unclassified	0	0	0	0	0	0	0	0.00146413	0	0	0	0	0	0	0	0	0	0	0	0
ASV4977	Archaea	Nanoarchaeota	Nanoarchaeia	Pacearchaeales	Incertae Sedis	GW2011_GWC1_47_15	0	0	0	0	0	0	0	0.00146413	0	0	0	0	0	0	0	0	0	0	0	0
ASV4988	Archaea	Nanoarchaeota	Nanoarchaeia	Woesearchaeales	Unclassified	Unclassified	0	0	0	0	0	0	0	0.00146413	0	0	0	0	0	0	0	0	0	0	0	0
ASV5009	Archaea	Thermoplasmatota	Thermoplasmata	Marine Group II	Unclassified	Unclassified	0.00127	0	0	0	0	0	0	0	0	0	0	0	0	0	0	0	0	0	0	0
ASV5073	Archaea	Thermoplasmatota	Thermoplasmata	Marine Group II	Unclassified	Unclassified	0	0	0.00422654	0	0	0	0	0	0	0	0	0	0	0	0	0	0	0	0	0
ASV5141	Archaea	Nanoarchaeota	Nanoarchaeia	Pacearchaeales	Incertae Sedis	GW2011_GWC1_47_15	0	0	0	0	0.00226963	0	0	0	0	0	0	0	0	0	0	0	0	0	0	0
ASV5256	Archaea	Thermoproteota	Nitrososphaeria	Group 1.1c	Unclassified	Unclassified	0	0	0	0	0	0	0.00150739	0	0	0	0	0	0	0	0	0	0	0	0	0
ASV5314	Archaea	Nanoarchaeota	Nanoarchaeia	Pacearchaeales	Incertae Sedis	GW2011_GWC1_47_15	0	0	0	0	0	0	0	0.00122011	0	0	0	0	0	0	0	0	0	0	0	0
ASV5423	Archaea	Thermoplasmatota	Thermoplasmata	Unclassified	Unclassified	Unclassified	0	0	0.00338123	0	0	0	0	0	0	0	0	0	0	0	0	0	0	0	0	0
ASV5470	Archaea	Thermoplasmatota	Thermoplasmata	Marine Group II	Unclassified	Unclassified	0	0	0	0.00344234	0	0	0	0	0	0	0	0	0	0	0	0	0	0	0	0
ASV5649	Archaea	Nanoarchaeota	Nanoarchaeia	Woesearchaeales	Unclassified	Unclassified	0	0	0	0	0	0.00188413	0	0	0	0	0	0	0	0	0	0	0	0	0	0
ASV5664	Archaea	Nanoarchaeota	Nanoarchaeia	Pacearchaeales	Incertae Sedis	GW2011_GWC1_47_15	0	0	0	0	0	0.00188413	0	0	0	0	0	0	0	0	0	0	0	0	0	0
ASV5731	Archaea	Nanoarchaeota	Nanoarchaeia	Woesearchaeales	Unclassified	Unclassified	0	0	0	0	0	0	0.00120591	0	0	0	0	0	0	0	0	0	0	0	0	0
ASV5744	Archaea	Micrarchaeota	Micrarchaeia	Micrarchaeales	Incertae Sedis	CG1_02_55_22	0	0	0	0	0	0	0.00120591	0	0	0	0	0	0	0	0	0	0	0	0	0
ASV5746	Archaea	Nanoarchaeota	Nanoarchaeia	Woesearchaeales	Unclassified	Unclassified	0	0	0	0	0	0	0.00120591	0	0	0	0	0	0	0	0	0	0	0	0	0
ASV5760	Archaea	Iainarchaeota	Iainarchaeia	Iainarchaeales	Iainarchaeaceae	Candidatus Iainarchaeum	0	0	0	0	0	0	0.00120591	0	0	0	0	0	0	0	0	0	0	0	0	0
ASV5843	Archaea	Iainarchaeota	Iainarchaeia	Iainarchaeales	Iainarchaeaceae	Candidatus Iainarchaeum	0	0	0	0	0	0	0	0.000976086	0	0	0	0	0	0	0	0	0	0	0	0
ASV5860	Archaea	Nanoarchaeota	Nanoarchaeia	Woesearchaeales	Unclassified	Unclassified	0	0	0	0	0	0	0	0.000976086	0	0	0	0	0	0	0	0	0	0	0	0
ASV5883	Archaea	Thermoproteota	Nitrososphaeria	Group 1.1c	Unclassified	Unclassified	0	0	0	0	0	0	0	0.000976086	0	0	0	0	0	0	0	0	0	0	0	0
ASV5956	Archaea	Thermoproteota	Nitrososphaeria	Nitrososphaerales	Nitrososphaeraceae	Unclassified	0.000762002	0	0	0	0	0	0	0	0	0	0	0	0	0	0	0	0	0	0	0
ASV6159	Archaea	Thermoplasmatota	Thermoplasmata	Marine Group II	Unclassified	Unclassified	0	0	0	0.00258176	0	0	0	0	0	0	0	0	0	0	0	0	0	0	0	0
ASV6241	Archaea	Nanoarchaeota	Nanoarchaeia	Pacearchaeales	Incertae Sedis	GW2011_GWC1_47_15	0	0	0	0	0.00136178	0	0	0	0	0	0	0	0	0	0	0	0	0	0	0
ASV6328	Archaea	Nanoarchaeota	Nanoarchaeia	Woesearchaeales	Unclassified	Unclassified	0	0	0	0	0.00136178	0	0	0	0	0	0	0	0	0	0	0	0	0	0	0
ASV6417	Archaea	Nanoarchaeota	Nanoarchaeia	Pacearchaeales	Incertae Sedis	GW2011_GWC1_47_15	0	0	0	0	0	0.00141309	0	0	0	0	0	0	0	0	0	0	0	0	0	0
ASV6678	Archaea	Thermoplasmatota	Thermoplasmata	Marine Group II	Unclassified	Unclassified	0	0	0	0	0	0	0.000904432	0	0	0	0	0	0	0	0	0	0	0	0	0
ASV6716	Archaea	Aenigmarchaeota	Deep Sea Euryarchaeotic Group(DSEG)	Unclassified	Unclassified	Unclassified	0	0	0	0	0	0	0.000904432	0	0	0	0	0	0	0	0	0	0	0	0	0
ASV6868	Archaea	Thermoproteota	Nitrososphaeria	Group 1.1c	Unclassified	Unclassified	0	0	0	0	0	0	0	0.000732064	0	0	0	0	0	0	0	0	0	0	0	0
ASV7001	Archaea	Thermoproteota	Nitrososphaeria	Nitrososphaerales	Nitrososphaeraceae	Unclassified	0	0.00729927	0	0	0	0	0	0	0	0	0	0	0	0	0	0	0	0	0	0
ASV7089	Archaea	Thermoproteota	Nitrososphaeria	Nitrosotaleales	Nitrosotaleaceae	Unclassified	0	0	0.00169062	0	0	0	0	0	0	0	0	0	0	0	0	0	0	0	0	0
ASV7300	Archaea	Nanoarchaeota	Nanoarchaeia	Woesearchaeales	Unclassified	Unclassified	0	0	0	0	0.000907853	0	0	0	0	0	0	0	0	0	0	0	0	0	0	0
ASV7316	Archaea	Nanoarchaeota	Nanoarchaeia	Woesearchaeales	Unclassified	Unclassified	0	0	0	0	0.000907853	0	0	0	0	0	0	0	0	0	0	0	0	0	0	0
ASV7381	Archaea	Nanoarchaeota	Nanoarchaeia	Pacearchaeales	Incertae Sedis	GW2011_GWC1_47_15	0	0	0	0	0.000907853	0	0	0	0	0	0	0	0	0	0	0	0	0	0	0
ASV7391	Archaea	Nanoarchaeota	Nanoarchaeia	Woesearchaeales	Unclassified	Unclassified	0	0	0	0	0.000907853	0	0	0	0	0	0	0	0	0	0	0	0	0	0	0
ASV7612	Archaea	Thermoproteota	Nitrososphaeria	Nitrososphaerales	Nitrososphaeraceae	Candidatus Nitrosocosmicus	0	0	0	0	0	0.000942063	0	0	0	0	0	0	0	0	0	0	0	0	0	0
ASV7757	Archaea	Thermoplasmatota	Thermoplasmata	Marine Group II	Unclassified	Unclassified	0	0	0	0	0	0	0.000602954	0	0	0	0	0	0	0	0	0	0	0	0	0
ASV8021	Archaea	Nanoarchaeota	Nanoarchaeia	Woesearchaeales	Unclassified	Unclassified	0	0	0	0	0	0	0	0.000488043	0	0	0	0	0	0	0	0	0	0	0	0
ASV8026	Archaea	Nanoarchaeota	Nanoarchaeia	Woesearchaeales	Unclassified	Unclassified	0	0	0	0	0	0	0	0.000488043	0	0	0	0	0	0	0	0	0	0	0	0
ASV8076	Archaea	Micrarchaeota	Micrarchaeia	Micrarchaeales	Incertae Sedis	CG1_02_55_41	0	0	0	0	0	0	0	0.000488043	0	0	0	0	0	0	0	0	0	0	0	0
ASV8125	Archaea	Thermoplasmatota	Thermoplasmata	Marine Group II	Unclassified	Unclassified	0	0	0	0	0	0	0	0.000488043	0	0	0	0	0	0	0	0	0	0	0	0
ASV8232	Archaea	Thermoproteota	Nitrososphaeria	Group 1.1c	Unclassified	Unclassified	0	0	0	0	0.000453926	0	0	0	0	0	0	0	0	0	0	0	0	0	0	0
ASV8238	Archaea	Thermoproteota	Nitrososphaeria	Group 1.1c	Unclassified	Unclassified	0	0	0	0	0.000453926	0	0	0	0	0	0	0	0	0	0	0	0	0	0	0
ASV8323	Archaea	Thermoproteota	Nitrososphaeria	Nitrososphaerales	Nitrososphaeraceae	Unclassified	0	0	0	0	0	0	0.000301477	0	0	0	0	0	0	0	0	0	0	0	0	0
ASV8403	Archaea	Thermoproteota	Nitrososphaeria	Nitrososphaerales	Nitrososphaeraceae	Unclassified	0	0	0	0	0	0	0	0	0.266667	0.0813321	0.202941	0.114949	0.192833	0.154253	0.254227	0.161343	0.28436	0	0.150979	0.381783
ASV8405	Archaea	Thermoproteota	Nitrososphaeria	Nitrososphaerales	Nitrososphaeraceae	Unclassified	0	0	0	0	0	0	0	0	0.0477011	0.475825	0.0189592	0.252024	0.197952	0.200865	0.0297433	0.025389	0.0884676	0	0.0998567	0.0857558
ASV8406	Archaea	Thermoplasmatota	Thermoplasmata	Marine Group II	Unclassified	Unclassified	0	0	0	0	0	0	0	0	0.0114943	0.00448287	0.130586	0.0172693	0.0153584	0.00768861	0.335629	0.221949	0.118483	0.0117241	0.287148	0.0436047
ASV8409	Archaea	Thermoproteota	Nitrososphaeria	Nitrososphaerales	Nitrososphaeraceae	Candidatus Nitrosocosmicus	0	0	0	0	0	0	0	0	0.0798851	0	0.0727413	0.0242849	0	0.0648727	0.0541641	0.265356	0.189573	0	0.0838509	0.138081
ASV8414	Archaea	Thermoproteota	Nitrososphaeria	Nitrososphaerales	Nitrososphaeraceae	Candidatus Nitrosocosmicus	0	0	0	0	0	0	0	0	0.0997126	0.00544348	0.0847359	0.0183486	0.0853242	0.087458	0.0638698	0.0737101	0.104265	0	0.0315337	0.0775194
ASV8415	Archaea	Thermoproteota	Nitrososphaeria	Nitrososphaerales	Nitrososphaeraceae	Unclassified	0	0	0	0	0	0	0	0	0.165805	0.0832533	0.0489456	0.100378	0.12628	0.0711197	0	0	0	0.0965517	0	0
ASV8423	Archaea	Thermoproteota	Nitrososphaeria	Nitrososphaerales	Nitrososphaeraceae	Unclassified	0	0	0	0	0	0	0	0	0.062931	0.051553	0.0555233	0.0172693	0.0375427	0.0345988	0.010645	0.045864	0.0268562	0	0.0876732	0.0402132
ASV8444	Archaea	Thermoplasmatota	Thermoplasmata	Marine Group II	Unclassified	Unclassified	0	0	0	0	0	0	0	0	0.0100575	0.00832533	0.131167	0.0172693	0	0.00672753	0	0	0	0	0	0
ASV8446	Archaea	Thermoproteota	Nitrososphaeria	Nitrososphaerales	Nitrososphaeraceae	Candidatus Nitrosocosmicus	0	0	0	0	0	0	0	0	0.0181034	0	0.0166376	0.019428	0.056314	0.037482	0.0115842	0.045864	0	0	0.0508839	0.0387597
ASV8447	Archaea	Thermoproteota	Nitrososphaeria	Nitrososphaerales	Nitrososphaeraceae	Unclassified	0	0	0	0	0	0	0	0	0.0270115	0.0176113	0.0359837	0.0426336	0.0682594	0.0273907	0	0	0	0.0606897	0.00931677	0.0130814
ASV8449	Archaea	Thermoproteota	Nitrososphaeria	Nitrososphaerales	Nitrososphaeraceae	Candidatus Nitrososphaera	0	0	0	0	0	0	0	0	0.0454023	0	0.019733	0	0.0204778	0.0177799	0.0403882	0.031122	0.0442338	0	0.0174391	0.0271318
ASV8452	Archaea	Thermoproteota	Nitrososphaeria	Nitrososphaerales	Nitrososphaeraceae	Unclassified	0	0	0	0	0	0	0	0	0.0114943	0	0	0	0	0	0.0194114	0.039312	0	0	0.0754897	0.060562
ASV8455	Archaea	Thermoproteota	Nitrososphaeria	Nitrososphaerales	Nitrososphaeraceae	Unclassified	0	0	0	0	0	0	0	0	0	0	0	0.0410146	0.0273038	0	0.0529117	0.025389	0.0774092	0	0.017678	0.0523256
ASV8458	Archaea	Thermoproteota	Nitrososphaeria	Nitrososphaerales	Nitrososphaeraceae	Unclassified	0	0	0	0	0	0	0	0	0.0755747	0.0179315	0.0270845	0	0	0.0201826	0	0	0	0.00827586	0	0
ASV8462	Archaea	Thermoplasmatota	Thermoplasmata	Marine Group II	Unclassified	Unclassified	0	0	0	0	0	0	0	0	0	0	0	0	0	0	0.0817157	0.02457	0	0.037931	0.0224558	0.00532946
ASV8469	Archaea	Thermoproteota	Nitrososphaeria	Nitrososphaerales	Nitrososphaeraceae	Unclassified	0	0	0	0	0	0	0	0	0	0	0	0	0	0	0.0159674	0.027846	0.0331754	0	0.046345	0.0348837
ASV8472	Archaea	Thermoplasmatota	Thermoplasmata	Marine Group II	Unclassified	Unclassified	0	0	0	0	0	0	0	0	0.0264368	0.0333013	0.0315341	0	0	0	0	0	0	0	0	0
ASV8496	Archaea	Thermoproteota	Nitrososphaeria	Nitrososphaerales	Nitrososphaeraceae	Candidatus Nitrososphaera	0	0	0	0	0	0	0	0	0	0.0227346	0.00135423	0.0642202	0	0.0350793	0	0	0	0	0	0
ASV8527	Archaea	Thermoplasmatota	Thermoplasmata	Marine Group II	Unclassified	Unclassified	0	0	0	0	0	0	0	0	0	0	0.0357903	0	0	0.00528592	0	0	0	0	0	0
ASV8536	Archaea	Thermoproteota	Nitrososphaeria	Nitrososphaerales	Nitrososphaeraceae	Unclassified	0	0	0	0	0	0	0	0	0	0.0188921	0	0.0151106	0.0221843	0.0240269	0	0	0	0.0289655	0	0
ASV8562	Archaea	Thermoproteota	Nitrososphaeria	Nitrososphaerales	Nitrososphaeraceae	Candidatus Nitrososphaera	0	0	0	0	0	0	0	0	0	0.00384246	0	0.0248246	0	0.0302739	0	0	0	0.0351724	0	0
ASV8586	Archaea	Thermoproteota	Nitrososphaeria	Nitrososphaerales	Nitrososphaeraceae	Unclassified	0	0	0	0	0	0	0	0	0.0106322	0.00384246	0.00406268	0.0205073	0	0.0129745	0	0	0	0.0158621	0	0
ASV8674	Archaea	Thermoproteota	Nitrososphaeria	Nitrososphaerales	Nitrososphaeraceae	Unclassified	0	0	0	0	0	0	0	0	0	0	0	0.0307609	0.0255973	0.0225853	0	0	0	0	0	0
ASV8703	Archaea	Thermoplasmatota	Thermoplasmata	Marine Group II	Unclassified	Unclassified	0	0	0	0	0	0	0	0	0	0.0144092	0.0110273	0	0	0.00432484	0	0	0	0	0	0
ASV8707	Archaea	Thermoplasmatota	Thermoplasmata	Marine Group II	Unclassified	Unclassified	0	0	0	0	0	0	0	0	0	0.0192123	0.00947959	0	0	0	0	0	0	0	0	0
ASV8737	Archaea	Thermoplasmatota	Thermoplasmata	Marine Group II	Unclassified	Unclassified	0	0	0	0	0	0	0	0	0	0.0160102	0.0102534	0	0	0	0	0	0	0	0	0
ASV8780	Archaea	Thermoplasmatota	Thermoplasmata	Unclassified	Unclassified	Unclassified	0	0	0	0	0	0	0	0	0	0.0227346	0.00406268	0	0	0	0	0	0	0	0	0
ASV8785	Archaea	Thermoplasmatota	Thermoplasmata	Marine Group II	Unclassified	Unclassified	0	0	0	0	0	0	0	0	0	0	0	0.0426336	0.0221843	0	0	0	0	0	0	0
ASV8832	Archaea	Thermoplasmatota	Thermoplasmata	Marine Group II	Unclassified	Unclassified	0	0	0	0	0	0	0	0	0	0	0	0.0102536	0	0	0	0	0	0.0441379	0	0
ASV8869	Archaea	Thermoproteota	Nitrososphaeria	Nitrososphaerales	Nitrososphaeraceae	Unclassified	0	0	0	0	0	0	0	0	0	0	0	0	0	0.00720807	0	0	0	0.0427586	0	0
ASV8883	Archaea	Thermoproteota	Nitrososphaeria	Nitrososphaerales	Nitrososphaeraceae	Unclassified	0	0	0	0	0	0	0	0	0	0	0	0	0.0392491	0	0	0	0	0.0358621	0	0
ASV8895	Archaea	Thermoproteota	Nitrososphaeria	Nitrososphaerales	Nitrososphaeraceae	Unclassified	0	0	0	0	0	0	0	0	0.0132184	0	0.00522345	0	0	0	0	0	0	0	0	0
ASV8911	Archaea	Thermoplasmatota	Thermoplasmata	Marine Group II	Unclassified	Unclassified	0	0	0	0	0	0	0	0	0.00287356	0.0102466	0.00580383	0	0	0	0	0	0	0	0	0
ASV8931	Archaea	Thermoplasmatota	Thermoplasmata	Marine Group II	Unclassified	Unclassified	0	0	0	0	0	0	0	0	0	0	0.0119946	0	0	0.00384431	0	0	0	0	0	0
ASV8946	Archaea	Thermoproteota	Nitrososphaeria	Nitrososphaerales	Nitrososphaeraceae	Unclassified	0	0	0	0	0	0	0	0	0	0	0	0	0	0	0	0	0	0.0475862	0	0
ASV8947	Archaea	Thermoproteota	Nitrososphaeria	Nitrososphaerales	Nitrososphaeraceae	Unclassified	0	0	0	0	0	0	0	0	0	0	0	0	0	0	0	0	0	0.0475862	0	0
ASV8979	Archaea	Thermoproteota	Nitrososphaeria	Nitrososphaerales	Nitrososphaeraceae	Unclassified	0	0	0	0	0	0	0	0	0	0.0208133	0	0	0	0	0	0	0	0	0	0
ASV9024	Archaea	Thermoproteota	Nitrososphaeria	Nitrososphaerales	Nitrososphaeraceae	Unclassified	0	0	0	0	0	0	0	0	0	0.00704451	0	0	0	0	0	0	0	0.0275862	0	0
ASV9028	Archaea	Thermoproteota	Nitrososphaeria	Nitrososphaerales	Nitrososphaeraceae	Candidatus Nitrosocosmicus	0	0	0	0	0	0	0	0	0	0	0.00290192	0.00863465	0	0.00672753	0	0	0	0	0.00406116	0
ASV9149	Archaea	Thermoplasmatota	Thermoplasmata	Marine Group II	Unclassified	Unclassified	0	0	0	0	0	0	0	0	0	0	0	0	0	0.00864969	0	0	0	0.0248276	0	0
ASV9166	Archaea	Thermoplasmatota	Thermoplasmata	Unclassified	Unclassified	Unclassified	0	0	0	0	0	0	0	0	0	0.00416266	0.00270845	0	0	0.012494	0	0	0	0	0	0
ASV9320	Archaea	Thermoplasmatota	Thermoplasmata	Marine Group II	Unclassified	Unclassified	0	0	0	0	0	0	0	0	0	0	0	0	0	0	0	0	0	0.0331034	0	0
ASV9331	Archaea	Thermoproteota	Nitrososphaeria	Nitrososphaerales	Nitrososphaeraceae	Unclassified	0	0	0	0	0	0	0	0	0	0.0067243	0	0.0140313	0	0	0	0	0	0	0	0
ASV9436	Archaea	Thermoproteota	Nitrososphaeria	Nitrososphaerales	Nitrososphaeraceae	Unclassified	0	0	0	0	0	0	0	0	0	0	0	0	0	0	0	0	0	0.0303448	0	0
ASV9456	Archaea	Thermoproteota	Nitrososphaeria	Nitrososphaerales	Nitrososphaeraceae	Unclassified	0	0	0	0	0	0	0	0	0	0	0	0	0	0.0206631	0	0	0	0	0	0
ASV9461	Archaea	Thermoproteota	Nitrososphaeria	Nitrososphaerales	Nitrososphaeraceae	Candidatus Nitrososphaera	0	0	0	0	0	0	0	0	0	0	0	0	0	0	0.000626174	0.012285	0.00631912	0	0.00477783	0.000968992
ASV9479	Archaea	Thermoplasmatota	Thermoplasmata	Marine Group II	Unclassified	Unclassified	0	0	0	0	0	0	0	0	0	0.0134486	0	0	0	0	0	0	0	0	0	0
ASV9487	Archaea	Thermoproteota	Nitrososphaeria	Nitrososphaerales	Nitrososphaeraceae	Candidatus Nitrososphaera	0	0	0	0	0	0	0	0	0	0	0	0.00539665	0	0	0	0	0	0.022069	0	0
ASV9541	Archaea	Thermoproteota	Nitrososphaeria	Nitrososphaerales	Nitrososphaeraceae	Candidatus Nitrososphaera	0	0	0	0	0	0	0	0	0	0	0	0	0	0	0.0128366	0	0	0	0	0
ASV9788	Archaea	Thermoproteota	Nitrososphaeria	Nitrososphaerales	Nitrososphaeraceae	Unclassified	0	0	0	0	0	0	0	0	0	0	0	0	0.0187713	0	0	0	0	0.0165517	0	0
ASV9801	Archaea	Thermoproteota	Nitrososphaeria	Nitrososphaerales	Nitrososphaeraceae	Unclassified	0	0	0	0	0	0	0	0	0	0	0	0	0	0	0	0	0	0.0241379	0	0
ASV9850	Archaea	Thermoproteota	Nitrososphaeria	Nitrososphaerales	Nitrososphaeraceae	Unclassified	0	0	0	0	0	0	0	0	0	0	0	0	0	0	0	0	0	0.0234483	0	0
ASV9978	Archaea	Halobacteriota	Methanomicrobia	Methanomicrobiales	Methanoregulaceae	Methanoregula	0	0	0	0	0	0	0	0	0.00890805	0	0	0	0	0	0	0	0	0	0	0
ASV10156	Archaea	Thermoplasmatota	Thermoplasmata	Marine Group II	Unclassified	Unclassified	0	0	0	0	0	0	0	0	0	0	0	0	0	0	0	0	0	0.02	0	0
ASV10206	Archaea	Thermoplasmatota	Thermoplasmata	Unclassified	Unclassified	Unclassified	0	0	0	0	0	0	0	0	0	0	0	0.0134916	0.00511945	0	0	0	0	0	0	0
ASV10251	Archaea	Thermoproteota	Nitrososphaeria	Nitrososphaerales	Nitrososphaeraceae	Unclassified	0	0	0	0	0	0	0	0	0	0	0	0	0	0	0	0	0	0.0193103	0	0
ASV10331	Archaea	Thermoproteota	Nitrososphaeria	Group 1.1c	Unclassified	Unclassified	0	0	0	0	0	0	0	0	0	0	0	0	0	0	0	0	0	0.0186207	0	0
ASV10452	Archaea	Thermoplasmatota	Thermoplasmata	Marine Group II	Unclassified	Unclassified	0	0	0	0	0	0	0	0	0	0	0.00483653	0	0	0	0	0	0	0	0	0
ASV10541	Archaea	Thermoproteota	Nitrososphaeria	Nitrososphaerales	Nitrososphaeraceae	Candidatus Nitrososphaera	0	0	0	0	0	0	0	0	0	0	0	0	0	0	0.00751409	0	0	0	0	0
ASV10581	Archaea	Thermoproteota	Nitrososphaeria	Nitrososphaerales	Nitrososphaeraceae	Unclassified	0	0	0	0	0	0	0	0	0	0	0	0	0	0	0	0	0	0.0165517	0	0
ASV10670	Archaea	Thermoproteota	Nitrososphaeria	Nitrososphaerales	Nitrososphaeraceae	Unclassified	0	0	0	0	0	0	0	0	0	0	0	0	0	0	0	0	0	0.0158621	0	0
ASV10676	Archaea	Thermoproteota	Nitrososphaeria	Nitrososphaerales	Nitrososphaeraceae	Unclassified	0	0	0	0	0	0	0	0	0	0	0	0	0	0	0	0	0	0.0158621	0	0
ASV10719	Archaea	Thermoproteota	Nitrososphaeria	Nitrososphaerales	Nitrososphaeraceae	Unclassified	0	0	0	0	0	0	0	0	0	0.00320205	0	0.00647598	0	0	0	0	0	0	0	0
ASV10780	Archaea	Thermoplasmatota	Thermoplasmata	Marine Group II	Unclassified	Unclassified	0	0	0	0	0	0	0	0	0	0	0	0	0	0	0	0	0	0.0151724	0	0
ASV10824	Archaea	Nanoarchaeota	Nanoarchaeia	Pacearchaeales	Incertae Sedis	GW2011_GWC1_47_15	0	0	0	0	0	0	0	0	0	0	0	0.011333	0	0	0	0	0	0	0	0
ASV10913	Archaea	Thermoplasmatota	Thermoplasmata	Marine Group II	Unclassified	Unclassified	0	0	0	0	0	0	0	0	0.00172414	0	0	0.00755532	0	0	0	0	0	0	0	0
ASV10931	Archaea	Thermoproteota	Nitrososphaeria	Nitrososphaerales	Nitrososphaeraceae	Candidatus Nitrosocosmicus	0	0	0	0	0	0	0	0	0	0.00192123	0.000193461	0	0	0	0	0	0.0205371	0	0	0
ASV11065	Archaea	Thermoproteota	Nitrososphaeria	Nitrososphaerales	Nitrososphaeraceae	Candidatus Nitrosocosmicus	0	0	0	0	0	0	0	0	0	0	0	0.0102536	0	0	0	0	0	0	0	0
ASV11186	Archaea	Thermoproteota	Nitrososphaeria	Nitrososphaerales	Nitrososphaeraceae	Unclassified	0	0	0	0	0	0	0	0	0	0	0	0	0	0.00864969	0	0	0	0	0	0
ASV11191	Archaea	Thermoplasmatota	Thermoplasmata	Marine Group II	Unclassified	Unclassified	0	0	0	0	0	0	0	0	0	0	0	0	0	0.00864969	0	0	0	0	0	0
ASV11288	Archaea	Halobacteriota	Methanosarcinia	Methanosarcinales	Methanosarcinaceae	Methanosarcina	0	0	0	0	0	0	0	0	0	0	0	0.00917431	0	0	0	0	0	0	0	0
ASV11444	Archaea	Thermoplasmatota	Thermoplasmata	Marine Group II	Unclassified	Unclassified	0	0	0	0	0	0	0	0	0	0.000960615	0.00212807	0	0.00341297	0	0	0	0	0	0	0
ASV11531	Archaea	Thermoproteota	Nitrososphaeria	Nitrososphaerales	Nitrososphaeraceae	Unclassified	0	0	0	0	0	0	0	0	0	0	0	0	0	0	0	0	0	0.0110345	0	0
ASV11614	Archaea	Thermoproteota	Nitrososphaeria	Nitrososphaerales	Nitrososphaeraceae	Unclassified	0	0	0	0	0	0	0	0	0	0	0	0.00809498	0	0	0	0	0	0	0	0
ASV11685	Archaea	Thermoplasmatota	Thermoplasmata	Marine Group II	Unclassified	Unclassified	0	0	0	0	0	0	0	0	0	0	0	0	0	0	0	0	0	0.0103448	0	0
ASV11746	Archaea	Thermoproteota	Bathyarchaeia	Unclassified	Unclassified	Unclassified	0	0	0	0	0	0	0	0	0.00402299	0	0	0	0	0	0	0	0	0	0	0
ASV11796	Archaea	Thermoproteota	Nitrososphaeria	Nitrososphaerales	Nitrososphaeraceae	Unclassified	0	0	0	0	0	0	0	0	0	0	0	0	0	0.00672753	0	0	0	0	0	0
ASV11802	Archaea	Thermoplasmatota	Thermoplasmata	Marine Group II	Unclassified	Unclassified	0	0	0	0	0	0	0	0	0	0	0	0	0	0	0.00438322	0	0	0	0	0
ASV11867	Archaea	Thermoproteota	Nitrososphaeria	Nitrososphaerales	Nitrososphaeraceae	Unclassified	0	0	0	0	0	0	0	0	0	0	0	0	0	0	0	0	0	0.00965517	0	0
ASV11869	Archaea	Thermoproteota	Nitrososphaeria	Nitrososphaerales	Nitrososphaeraceae	Candidatus Nitrosocosmicus	0	0	0	0	0	0	0	0	0	0	0	0	0	0	0	0	0	0	0.00334448	0
ASV12015	Archaea	Thermoproteota	Nitrososphaeria	Nitrososphaerales	Nitrososphaeraceae	Unclassified	0	0	0	0	0	0	0	0	0	0	0	0	0	0	0	0	0	0.00896552	0	0
ASV12074	Archaea	Thermoproteota	Nitrososphaeria	Nitrososphaerales	Nitrososphaeraceae	Candidatus Nitrosocosmicus	0	0	0	0	0	0	0	0	0	0	0	0	0	0	0	0	0	0	0.00310559	0
ASV12093	Archaea	Thermoplasmatota	Thermoplasmata	Marine Group II	Unclassified	Unclassified	0	0	0	0	0	0	0	0	0.00344828	0	0	0	0	0	0	0	0	0	0	0
ASV12194	Archaea	Thermoplasmatota	Thermoplasmata	Marine Group II	Unclassified	Unclassified	0	0	0	0	0	0	0	0	0	0	0	0	0	0	0.00375704	0	0	0	0	0
ASV12203	Archaea	Halobacteriota	Methanosarcinia	Methanosarcinales	Methanosarcinaceae	Methanosarcina	0	0	0	0	0	0	0	0	0	0	0	0	0	0	0.000626174	0	0	0.00689655	0	0
ASV12360	Archaea	Thermoproteota	Nitrososphaeria	Nitrososphaerales	Nitrososphaeraceae	Candidatus Nitrosocosmicus	0	0	0	0	0	0	0	0	0	0	0	0.00593632	0	0	0	0	0	0	0	0
ASV12463	Archaea	Thermoproteota	Nitrososphaeria	Nitrososphaerales	Nitrososphaeraceae	Unclassified	0	0	0	0	0	0	0	0	0	0	0	0	0	0	0	0	0	0.00758621	0	0
ASV12568	Archaea	Methanobacteriota	Methanobacteria	Methanobacteriales	Methanobacteriaceae	Methanobacterium	0	0	0	0	0	0	0	0	0	0	0	0.00539665	0	0	0	0	0	0	0	0
ASV12599	Archaea	Halobacteriota	Methanomicrobia	Methanomicrobiales	Methanoregulaceae	Methanosphaerula	0	0	0	0	0	0	0	0	0	0	0	0	0	0.00480538	0	0	0	0	0	0
ASV12718	Archaea	Thermoplasmatota	Thermoplasmata	Marine Group II	Unclassified	Unclassified	0	0	0	0	0	0	0	0	0	0	0	0	0	0	0	0	0	0	0.00238892	0
ASV12773	Archaea	Thermoproteota	Nitrososphaeria	Nitrososphaerales	Nitrososphaeraceae	Candidatus Nitrosocosmicus	0	0	0	0	0	0	0	0	0	0.00288184	0	0	0	0	0	0	0	0	0	0
ASV12814	Archaea	Thermoplasmatota	Thermoplasmata	Marine Group II	Unclassified	Unclassified	0	0	0	0	0	0	0	0	0	0	0	0.00485699	0	0	0	0	0	0	0	0
ASV12823	Archaea	Nanoarchaeota	Nanoarchaeia	Pacearchaeales	Incertae Sedis	GW2011_GWC1_47_15	0	0	0	0	0	0	0	0	0	0	0	0.00485699	0	0	0	0	0	0	0	0
ASV12855	Archaea	Thermoproteota	Nitrososphaeria	Nitrososphaerales	Nitrososphaeraceae	Unclassified	0	0	0	0	0	0	0	0	0	0	0	0	0	0.00432484	0	0	0	0	0	0
ASV12856	Archaea	Nanoarchaeota	Nanoarchaeia	Woesearchaeales	Unclassified	Unclassified	0	0	0	0	0	0	0	0	0	0	0	0	0	0.00432484	0	0	0	0	0	0
ASV12918	Archaea	Methanobacteriota	Methanobacteria	Methanobacteriales	Methanothermaceae	Methanothermus	0	0	0	0	0	0	0	0	0	0	0	0	0	0	0	0	0	0.0062069	0	0
ASV13004	Archaea	Thermoproteota	Nitrososphaeria	Nitrososphaerales	Nitrososphaeraceae	Unclassified	0	0	0	0	0	0	0	0	0	0.00256164	0	0	0	0	0	0	0	0	0	0
ASV13040	Archaea	Thermoplasmatota	Thermoplasmata	Marine Group II	Unclassified	Unclassified	0	0	0	0	0	0	0	0	0	0	0.00154769	0	0	0	0	0	0	0	0	0
ASV13089	Archaea	Nanoarchaeota	Nanoarchaeia	Woesearchaeales	Unclassified	Unclassified	0	0	0	0	0	0	0	0	0	0	0	0	0	0.00384431	0	0	0	0	0	0
ASV13297	Archaea	Thermoplasmatota	Thermoplasmata	Marine Group II	Unclassified	Unclassified	0	0	0	0	0	0	0	0	0	0	0	0	0.0119454	0	0	0	0	0	0	0
ASV13314	Archaea	Thermoproteota	Nitrososphaeria	Nitrososphaerales	Nitrososphaeraceae	Candidatus Nitrosocosmicus	0	0	0	0	0	0	0	0	0	0	0	0	0	0.00336377	0	0	0	0	0	0
ASV13418	Archaea	Thermoplasmatota	Thermoplasmata	Marine Group II	Unclassified	Unclassified	0	0	0	0	0	0	0	0	0	0	0	0	0	0	0	0	0	0	0.00167224	0
ASV13473	Archaea	Nanoarchaeota	Nanoarchaeia	Woesearchaeales	Unclassified	Unclassified	0	0	0	0	0	0	0	0	0.00172414	0	0	0	0	0	0	0	0	0	0	0
ASV13507	Archaea	Thermoplasmatota	Thermoplasmata	Marine Group II	Unclassified	Unclassified	0	0	0	0	0	0	0	0	0	0.00192123	0	0	0	0	0	0	0	0	0	0
ASV13547	Archaea	Thermoplasmatota	Thermoplasmata	Unclassified	Unclassified	Unclassified	0	0	0	0	0	0	0	0	0	0	0	0	0.0102389	0	0	0	0	0	0	0
ASV13552	Archaea	Halobacteriota	Methanosarcinia	Methanosarcinales	Methanosaetaceae	Methanothrix	0	0	0	0	0	0	0	0	0	0	0	0	0.0102389	0	0	0	0	0	0	0
ASV13746	Archaea	Thermoproteota	Nitrososphaeria	Nitrososphaerales	Nitrososphaeraceae	Unclassified	0	0	0	0	0	0	0	0	0	0.00160102	0	0	0	0	0	0	0	0	0	0
ASV13750	Archaea	Thermoproteota	Nitrososphaeria	Nitrososphaerales	Nitrososphaeraceae	Unclassified	0	0	0	0	0	0	0	0	0	0.00160102	0	0	0	0	0	0	0	0	0	0
ASV13825	Archaea	Nanoarchaeota	Nanoarchaeia	Woesearchaeales	Unclassified	Unclassified	0	0	0	0	0	0	0	0	0	0	0	0.00269833	0	0	0	0	0	0	0	0
ASV13829	Archaea	Thermoproteota	Nitrososphaeria	Nitrososphaerales	Nitrososphaeraceae	Unclassified	0	0	0	0	0	0	0	0	0	0	0	0.00269833	0	0	0	0	0	0	0	0
ASV14061	Archaea	Halobacteriota	Methanosarcinia	Methanosarcinales	Methanosarcinaceae	Methanosarcina	0	0	0	0	0	0	0	0	0	0.00128082	0	0	0	0	0	0	0	0	0	0
ASV14076	Archaea	Thermoplasmatota	Thermoplasmata	Marine Group II	Unclassified	Unclassified	0	0	0	0	0	0	0	0	0	0.00128082	0	0	0	0	0	0	0	0	0	0
ASV14189	Archaea	Thermoproteota	Nitrososphaeria	Nitrososphaerales	Nitrososphaeraceae	Unclassified	0	0	0	0	0	0	0	0	0	0	0	0	0	0.00192215	0	0	0	0	0	0
ASV14299	Archaea	Thermoplasmatota	Thermoplasmata	Marine Group II	Unclassified	Unclassified	0	0	0	0	0	0	0	0	0	0	0	0	0	0	0	0	0.00631912	0	0	0
ASV14416	Archaea	Nanoarchaeota	Nanoarchaeia	Pacearchaeales	Incertae Sedis	SCGC AAA011-D5	0	0	0	0	0	0	0	0	0.000862069	0	0	0	0	0	0	0	0	0	0	0
ASV14493	Archaea	Thermoplasmatota	Thermoplasmata	Methanomassiliicoccales	Methanomethylophilaceae	Unclassified	0	0	0	0	0	0	0	0	0	0.000960615	0	0	0	0	0	0	0	0	0	0
ASV14604	Archaea	Thermoproteota	Nitrososphaeria	Nitrosotaleales	Nitrosotaleaceae	Candidatus Nitrosotalea	0	0	0	0	0	0	0	0	0	0	0	0.001619	0	0	0	0	0	0	0	0
ASV14846	Archaea	Thermoplasmatota	Thermoplasmata	Marine Group II	Unclassified	Unclassified	0	0	0	0	0	0	0	0	0	0	0	0	0	0	0	0	0	0.00206897	0	0
ASV15257	Archaea	Halobacteriota	Methanosarcinia	Methanosarcinales	Methanosaetaceae	Methanothrix	0	0	0	0	0	0	0	0	0	0	0	0	0.00341297	0	0	0	0	0	0	0
ASV15487	Archaea	Thermoproteota	Nitrososphaeria	Nitrososphaerales	Nitrososphaeraceae	Unclassified	0	0	0	0	0	0	0	0	0	0	0	0	0	0	0	0	0	0.00137931	0	0
ASV15508	Archaea	Nanoarchaeota	Nanoarchaeia	Woesearchaeales	Unclassified	Unclassified	0	0	0	0	0	0	0	0	0	0	0	0	0	0	0	0	0	0.00137931	0	0
