# Supplementary material for: The Taxonomic Diversity of Prokaryotic Communities from Permafrost Active Layers of the Chilean Andes
Source: Microorganisms. 2026 Mar 9;14(3):613. doi: 10.3390/microorganisms14030613 (PMC13028659; doi:10.3390/microorganisms14030613)
Supplement: Supplementary file 1 [file microorganisms-14-00613-s001.zip › microorganisms-4096875-supplementary/Supplementary Table S3_Reads ASVs.xlsx]

## Sheet: Munka1
Number of reads and number of ASVs of Torres del Paine (TK = Gardner Pass, 1180 m a.s.l.; TP = Lake Pehoé, 40 m a.s.l.) and Ojos del Salado samples (A = Atacama camp, 5260 m a.s.l.; T = Tejos Camp, 5830 m a.s.l.)
Samples	Bacteria		Archaea
	Reads	ASVs	Reads	ASVs
24TK_10_1	39062	1188	3937	24
24TK_10_2	21854	832	274	7
24TK_35_1	26355	1413	1183	21
24TK_35_2	28363	1362	1162	16
24TP_10_1	23186	1330	2203	43
24TP_10_2	22916	1117	2123	44
24TP_35_1	25672	1397	3317	66
24TP_35_2	27282	1464	4098	68
A24_10_1	12666	614	3480	24
A24_10_2	26816	1039	3123	36
A24_35_1	12862	690	5169	30
A24_35_2	23204	716	1853	36
A24_60_1	24159	644	586	21
A24_60_2	25889	894	2081	35
T24_10_1	12646	700	3194	18
T24_10_2	12718	655	1221	13
T24_35_1	15513	829	633	12
T24_35_2	30715	1420	1450	41
T24_60_1	19525	1009	4186	19
T24_60_2	15100	651	2064	14
