# Supplementary material for: The Taxonomic Diversity of Prokaryotic Communities from Permafrost Active Layers of the Chilean Andes
Source: Microorganisms. 2026 Mar 9;14(3):613. doi: 10.3390/microorganisms14030613 (PMC13028659; doi:10.3390/microorganisms14030613)
Supplement: Supplementary file 1 [file microorganisms-14-00613-s001.zip › microorganisms-4096875-supplementary/Supplementary Table S4_CNS Ojos del Salado.xlsx]

## Sheet: Munka1
Soil chemical analyses of Ojos del Salado samples
Samples	N [%]	C [%]	S [%]	C/N ratio
Atacama	0	0.012	0.032	6.345
Tejos	0	0.02	0.035	6.429
Average	0	0.016	0.034	6.387
